# Supplementary material for: The ribosome modulates folding inside the ribosomal exit tunnel
Source: Commun Biol. 2021 May 5;4:523. doi: 10.1038/s42003-021-02055-8 (PMC8100117; doi:10.1038/s42003-021-02055-8)
Supplement: Supplementary file 2 — Supplementary Data 1 [file 42003_2021_2055_MOESM2_ESM.xlsx]

## Sheet: Figure 2a
			WLC folded	WLC folded		WLC unfolded	WLC unfolded
Extension	Force		Extension	Force		Extension	Force
(µm)	(pN)		(µm)	(pN)		(µm)	(pN)
2.50201	0.113		0.1	0.00404		0.10001	0.00404
2.5031	0.26452		0.101	0.00408		0.10101	0.00408
2.50027	0.53364		0.102	0.00412		0.10201	0.00412
2.50087	0.50264		0.103	0.00417		0.10301	0.00417
2.50619	0.46837		0.104	0.00421		0.10401	0.00421
2.50454	0.37623		0.105	0.00425		0.10501	0.00425
2.50401	0.20359		0.106	0.00429		0.10601	0.00429
2.50682	0.35672		0.107	0.00433		0.10701	0.00433
2.49876	0.73147		0.108	0.00437		0.10801	0.00437
2.50669	0.32367		0.109	0.00441		0.10901	0.00441
2.50392	0.14681		0.11	0.00445		0.11001	0.00445
2.50794	0.40672		0.111	0.00449		0.11101	0.00449
2.50039	0.73273		0.112	0.00454		0.11201	0.00454
2.50638	0.08506		0.113	0.00458		0.11301	0.00458
2.50929	0.42754		0.114	0.00462		0.11401	0.00462
2.50479	0.48883		0.115	0.00466		0.11501	0.00466
2.5064	0.19449		0.116	0.0047		0.11601	0.0047
2.50568	0.34148		0.117	0.00474		0.11701	0.00474
2.5076	0.15511		0.118	0.00478		0.11801	0.00478
2.50671	0.31614		0.119	0.00482		0.11901	0.00482
2.51139	0.30515		0.12	0.00487		0.12001	0.00487
2.50908	0.39276		0.121	0.00491		0.12101	0.00491
2.50836	0.55854		0.122	0.00495		0.12201	0.00495
2.51038	0.03948		0.123	0.00499		0.12301	0.00499
2.51008	0.11866		0.124	0.00503		0.12401	0.00503
2.51261	0.19274		0.125	0.00507		0.12501	0.00507
2.51033	0.29113		0.126	0.00511		0.12601	0.00511
2.50763	0.58875		0.127	0.00516		0.12701	0.00516
2.5144	0.22549		0.128	0.0052		0.12801	0.0052
2.51113	0.26796		0.129	0.00524		0.12901	0.00524
2.51437	0.23939		0.13	0.00528		0.13001	0.00528
2.50994	0.44794		0.131	0.00532		0.13101	0.00532
2.51132	0.3457		0.132	0.00536		0.13201	0.00536
2.51384	0.13485		0.133	0.0054		0.13301	0.0054
2.51401	0.1941		0.134	0.00545		0.13401	0.00545
2.51532	0.14789		0.135	0.00549		0.13501	0.00549
2.51214	0.60862		0.136	0.00553		0.13601	0.00553
2.51258	0.48494		0.137	0.00557		0.13701	0.00557
2.51518	0.20038		0.138	0.00561		0.13801	0.00561
2.51723	0.0417		0.139	0.00565		0.13901	0.00565
2.51246	0.56112		0.14	0.00569		0.14001	0.00569
2.51735	0.09748		0.141	0.00574		0.14101	0.00574
2.51393	0.53324		0.142	0.00578		0.14201	0.00578
2.50861	1.29181		0.143	0.00582		0.14301	0.00582
2.51807	0.11638		0.144	0.00586		0.14401	0.00586
2.5179	0.1373		0.145	0.0059		0.14501	0.0059
2.5187	0.22193		0.146	0.00594		0.14601	0.00594
2.5214	0.24658		0.147	0.00599		0.14701	0.00599
2.52033	0.21871		0.148	0.00603		0.14801	0.00603
2.52132	0.06795		0.149	0.00607		0.14901	0.00607
2.51978	0.15335		0.15	0.00611		0.15001	0.00611
2.51978	0.29619		0.151	0.00615		0.15101	0.00615
2.52187	0.08236		0.152	0.0062		0.15201	0.0062
2.52034	0.33272		0.153	0.00624		0.15301	0.00624
2.52402	0.11962		0.154	0.00628		0.15402	0.00628
2.52087	0.26293		0.155	0.00632		0.15502	0.00632
2.51985	0.4494		0.156	0.00636		0.15602	0.00636
2.52547	0.21373		0.157	0.0064		0.15702	0.0064
2.52559	0.11799		0.158	0.00645		0.15802	0.00645
2.52316	0.29601		0.159	0.00649		0.15902	0.00649
2.52468	0.22599		0.16	0.00653		0.16002	0.00653
2.51967	0.75787		0.161	0.00657		0.16102	0.00657
2.52967	0.40445		0.162	0.00661		0.16202	0.00661
2.52724	0.25009		0.163	0.00666		0.16302	0.00666
2.52922	0.30654		0.164	0.0067		0.16402	0.0067
2.52473	0.30582		0.165	0.00674		0.16502	0.00674
2.53043	0.34465		0.166	0.00678		0.16602	0.00678
2.52639	0.24364		0.167	0.00682		0.16702	0.00682
2.52988	0.26475		0.168	0.00687		0.16802	0.00687
2.52617	0.55068		0.169	0.00691		0.16902	0.00691
2.52989	0.31939		0.17	0.00695		0.17002	0.00695
2.53191	0.28136		0.171	0.00699		0.17102	0.00699
2.52485	0.66551		0.172	0.00703		0.17202	0.00703
2.52788	0.41024		0.173	0.00708		0.17302	0.00708
2.53426	0.39373		0.174	0.00712		0.17402	0.00712
2.53252	0.2244		0.175	0.00716		0.17502	0.00716
2.53295	0.3702		0.176	0.0072		0.17602	0.0072
2.53137	0.26478		0.177	0.00724		0.17702	0.00724
2.52825	0.56697		0.178	0.00729		0.17802	0.00729
2.53193	0.4334		0.179	0.00733		0.17902	0.00733
2.5359	0.32241		0.18	0.00737		0.18002	0.00737
2.53578	0.27632		0.181	0.00741		0.18102	0.00741
2.5344	0.21704		0.182	0.00745		0.18202	0.00745
2.535	0.09552		0.183	0.0075		0.18302	0.0075
2.53448	0.13676		0.184	0.00754		0.18402	0.00754
2.53537	0.14062		0.185	0.00758		0.18502	0.00758
2.53762	0.41986		0.186	0.00762		0.18602	0.00762
2.53677	0.18025		0.187	0.00767		0.18702	0.00767
2.53373	0.37366		0.188	0.00771		0.18802	0.00771
2.53508	0.29542		0.189	0.00775		0.18902	0.00775
2.53553	0.18865		0.19	0.00779		0.19002	0.00779
2.54001	0.30789		0.191	0.00783		0.19102	0.00783
2.5337	0.57879		0.192	0.00788		0.19202	0.00788
2.53718	0.29279		0.193	0.00792		0.19302	0.00792
2.53891	0.01763		0.194	0.00796		0.19402	0.00796
2.54216	0.37596		0.195	0.008		0.19502	0.008
2.54076	0.17661		0.196	0.00805		0.19602	0.00805
2.54345	0.39554		0.197	0.00809		0.19702	0.00809
2.54229	0.28845		0.198	0.00813		0.19802	0.00813
2.54453	0.42962		0.199	0.00817		0.19902	0.00817
2.54243	0.35986		0.2	0.00822		0.20002	0.00822
2.5439	0.49786		0.201	0.00826		0.20102	0.00826
2.54678	0.54976		0.202	0.0083		0.20202	0.0083
2.54259	0.13792		0.203	0.00834		0.20302	0.00834
2.53835	0.59677		0.204	0.00839		0.20402	0.00839
2.54298	0.0266		0.205	0.00843		0.20502	0.00843
2.54396	0.0839		0.206	0.00847		0.20602	0.00847
2.54266	0.24475		0.207	0.00851		0.20702	0.00851
2.54315	0.30934		0.208	0.00856		0.20802	0.00856
2.5466	0.22		0.209	0.0086		0.20902	0.0086
2.54425	0.10948		0.21	0.00864		0.21002	0.00864
2.54223	0.41072		0.211	0.00868		0.21102	0.00868
2.54954	0.46111		0.212	0.00873		0.21202	0.00873
2.54515	0.41079		0.213	0.00877		0.21302	0.00877
2.54955	0.40701		0.214	0.00881		0.21402	0.00881
2.54774	0.21802		0.215	0.00885		0.21502	0.00885
2.54706	0.06064		0.216	0.0089		0.21602	0.0089
2.54779	0.27005		0.217	0.00894		0.21702	0.00894
2.55017	0.31838		0.218	0.00898		0.21802	0.00898
2.5487	0.43117		0.219	0.00903		0.21902	0.00903
2.54923	0.3517		0.22	0.00907		0.22002	0.00907
2.55002	0.11092		0.221	0.00911		0.22102	0.00911
2.55097	0.18459		0.222	0.00915		0.22202	0.00915
2.55086	0.1447		0.223	0.0092		0.22302	0.0092
2.55329	0.28043		0.224	0.00924		0.22402	0.00924
2.552	0.26436		0.225	0.00928		0.22502	0.00928
2.54895	0.32195		0.226	0.00933		0.22602	0.00933
2.55104	0.16442		0.227	0.00937		0.22702	0.00937
2.55088	0.24082		0.228	0.00941		0.22802	0.00941
2.54834	0.57726		0.229	0.00945		0.22902	0.00945
2.54995	0.40013		0.23	0.0095		0.23002	0.0095
2.55419	0.39212		0.231	0.00954		0.23102	0.00954
2.55379	0.11054		0.232	0.00958		0.23202	0.00958
2.55619	0.43625		0.233	0.00963		0.23302	0.00963
2.55415	0.17153		0.234	0.00967		0.23402	0.00967
2.55369	0.22151		0.235	0.00971		0.23502	0.00971
2.54967	0.78265		0.236	0.00975		0.23602	0.00975
2.5587	0.33074		0.237	0.0098		0.23702	0.0098
2.55476	0.33448		0.238	0.00984		0.23802	0.00984
2.55247	0.58998		0.239	0.00988		0.23902	0.00988
2.55711	0.33047		0.24	0.00993		0.24002	0.00993
2.55402	0.44288		0.241	0.00997		0.24102	0.00997
2.55661	0.21298		0.242	0.01001		0.24202	0.01001
2.55944	0.2553		0.243	0.01006		0.24302	0.01006
2.5556	0.44046		0.244	0.0101		0.24402	0.0101
2.55762	0.19166		0.245	0.01014		0.24502	0.01014
2.55917	0.04785		0.246	0.01019		0.24602	0.01019
2.56244	0.27059		0.247	0.01023		0.24702	0.01023
2.56073	0.55536		0.248	0.01027		0.24802	0.01027
2.55591	0.62683		0.249	0.01031		0.24902	0.01031
2.55372	0.89738		0.25	0.01036		0.25002	0.01036
2.55999	0.2912		0.251	0.0104		0.25102	0.0104
2.56308	0.09633		0.252	0.01044		0.25203	0.01044
2.56332	0.16071		0.253	0.01049		0.25303	0.01049
2.56059	0.30271		0.254	0.01053		0.25403	0.01053
2.56173	0.21173		0.255	0.01057		0.25503	0.01057
2.56281	0.24117		0.256	0.01062		0.25603	0.01062
2.56261	0.30345		0.257	0.01066		0.25703	0.01066
2.56158	0.38845		0.258	0.0107		0.25803	0.0107
2.56704	0.23818		0.259	0.01075		0.25903	0.01075
2.56623	0.21029		0.26	0.01079		0.26003	0.01079
2.56615	0.10456		0.261	0.01083		0.26103	0.01083
2.56462	0.47218		0.262	0.01088		0.26203	0.01088
2.56232	0.56883		0.263	0.01092		0.26303	0.01092
2.56219	0.58575		0.264	0.01096		0.26403	0.01096
2.56396	0.39566		0.265	0.01101		0.26503	0.01101
2.5666	0.16731		0.266	0.01105		0.26603	0.01105
2.57028	0.23205		0.267	0.0111		0.26703	0.0111
2.5693	0.17171		0.268	0.01114		0.26803	0.01114
2.56747	0.19227		0.269	0.01118		0.26903	0.01118
2.56894	0.10784		0.27	0.01123		0.27003	0.01123
2.56423	0.66058		0.271	0.01127		0.27103	0.01127
2.56996	0.22375		0.272	0.01131		0.27203	0.01131
2.56969	0.18171		0.273	0.01136		0.27303	0.01136
2.56934	0.27625		0.274	0.0114		0.27403	0.0114
2.57226	0.12826		0.275	0.01144		0.27503	0.01144
2.57026	0.20702		0.276	0.01149		0.27603	0.01149
2.5669	0.8057		0.277	0.01153		0.27703	0.01153
2.56798	0.5861		0.278	0.01157		0.27803	0.01157
2.57248	0.11051		0.279	0.01162		0.27903	0.01162
2.57107	0.27673		0.28	0.01166		0.28003	0.01166
2.57312	0.07987		0.281	0.01171		0.28103	0.01171
2.57101	0.44721		0.282	0.01175		0.28203	0.01175
2.57546	0.36977		0.283	0.01179		0.28303	0.01179
2.57299	0.30351		0.284	0.01184		0.28403	0.01184
2.56759	0.93832		0.285	0.01188		0.28503	0.01188
2.57346	0.31391		0.286	0.01192		0.28603	0.01192
2.57649	0.17234		0.287	0.01197		0.28703	0.01197
2.57479	0.25196		0.288	0.01201		0.28803	0.01201
2.57717	0.0251		0.289	0.01206		0.28903	0.01206
2.57457	0.50967		0.29	0.0121		0.29003	0.0121
2.57301	0.6068		0.291	0.01214		0.29103	0.01214
2.57417	0.54108		0.292	0.01219		0.29203	0.01219
2.57611	0.32567		0.293	0.01223		0.29303	0.01223
2.57453	0.55173		0.294	0.01228		0.29403	0.01228
2.57751	0.20182		0.295	0.01232		0.29503	0.01232
2.57419	0.67669		0.296	0.01236		0.29603	0.01236
2.58008	0.13375		0.297	0.01241		0.29703	0.01241
2.57957	0.17081		0.298	0.01245		0.29803	0.01245
2.57871	0.28509		0.299	0.0125		0.29903	0.0125
2.57678	0.56502		0.3	0.01254		0.30003	0.01254
2.57937	0.36252		0.301	0.01258		0.30103	0.01258
2.57438	0.97397		0.302	0.01263		0.30203	0.01263
2.58098	0.22906		0.303	0.01267		0.30303	0.01267
2.58011	0.39211		0.304	0.01272		0.30403	0.01272
2.57945	0.46688		0.305	0.01276		0.30503	0.01276
2.58312	0.06236		0.306	0.0128		0.30603	0.0128
2.58222	0.38185		0.307	0.01285		0.30703	0.01285
2.58382	0.21113		0.308	0.01289		0.30803	0.01289
2.58751	0.52961		0.309	0.01294		0.30903	0.01294
2.58296	0.34543		0.31	0.01298		0.31003	0.01298
2.58305	0.34228		0.311	0.01303		0.31103	0.01303
2.58287	0.42975		0.312	0.01307		0.31203	0.01307
2.58386	0.37248		0.313	0.01311		0.31303	0.01311
2.58614	0.54194		0.314	0.01316		0.31403	0.01316
2.58777	0.0982		0.315	0.0132		0.31503	0.0132
2.58443	0.40734		0.316	0.01325		0.31603	0.01325
2.58772	0.16003		0.317	0.01329		0.31703	0.01329
2.58882	0.01661		0.318	0.01334		0.31803	0.01334
2.58823	0.1307		0.319	0.01338		0.31903	0.01338
2.58681	0.29954		0.32	0.01342		0.32003	0.01342
2.59361	0.4909		0.321	0.01347		0.32103	0.01347
2.5895	0.18647		0.322	0.01351		0.32203	0.01351
2.58886	0.24135		0.323	0.01356		0.32303	0.01356
2.59175	0.27845		0.324	0.0136		0.32403	0.0136
2.586	0.62474		0.325	0.01365		0.32503	0.01365
2.59037	0.2429		0.326	0.01369		0.32603	0.01369
2.58667	0.68778		0.327	0.01374		0.32703	0.01374
2.59011	0.35119		0.328	0.01378		0.32803	0.01378
2.59242	0.43645		0.329	0.01382		0.32903	0.01382
2.5931	0.61271		0.33	0.01387		0.33003	0.01387
2.59182	0.2027		0.331	0.01391		0.33103	0.01391
2.5961	0.23303		0.332	0.01396		0.33203	0.01396
2.59362	0.25515		0.333	0.014		0.33303	0.014
2.59068	0.54635		0.334	0.01405		0.33403	0.01405
2.59533	0.27902		0.335	0.01409		0.33503	0.01409
2.59432	0.26725		0.336	0.01414		0.33603	0.01414
2.59436	0.27345		0.337	0.01418		0.33703	0.01418
2.5901	0.82171		0.338	0.01423		0.33803	0.01423
2.5913	0.71923		0.339	0.01427		0.33903	0.01427
2.59439	0.41679		0.34	0.01432		0.34003	0.01432
2.5964	0.32394		0.341	0.01436		0.34103	0.01436
2.59698	0.44905		0.342	0.0144		0.34203	0.0144
2.59449	0.53631		0.343	0.01445		0.34303	0.01445
2.59413	0.60709		0.344	0.01449		0.34403	0.01449
2.59617	0.36925		0.345	0.01454		0.34503	0.01454
2.59896	0.44048		0.346	0.01458		0.34603	0.01458
2.60036	0.2393		0.347	0.01463		0.34704	0.01463
2.5995	0.24693		0.348	0.01467		0.34804	0.01467
2.59957	0.17916		0.349	0.01472		0.34904	0.01472
2.60132	0.00518		0.35	0.01476		0.35004	0.01476
2.60246	0.12644		0.351	0.01481		0.35104	0.01481
2.59965	0.59298		0.352	0.01485		0.35204	0.01485
2.60463	0.26327		0.353	0.0149		0.35304	0.0149
2.60317	0.10453		0.354	0.01494		0.35404	0.01494
2.60247	0.53035		0.355	0.01499		0.35504	0.01499
2.6037	0.0694		0.356	0.01503		0.35604	0.01503
2.60253	0.37922		0.357	0.01508		0.35704	0.01508
2.60025	0.55239		0.358	0.01512		0.35804	0.01512
2.60227	0.54018		0.359	0.01517		0.35904	0.01517
2.59709	1.06795		0.36	0.01521		0.36004	0.01521
2.59996	0.68216		0.361	0.01526		0.36104	0.01526
2.60323	0.39529		0.362	0.0153		0.36204	0.0153
2.60551	0.2024		0.363	0.01535		0.36304	0.01535
2.60333	0.56779		0.364	0.01539		0.36404	0.01539
2.60344	0.54164		0.365	0.01544		0.36504	0.01544
2.60298	0.58145		0.366	0.01548		0.36604	0.01548
2.60595	0.28571		0.367	0.01553		0.36704	0.01553
2.60802	0.18889		0.368	0.01558		0.36804	0.01558
2.60845	0.0738		0.369	0.01562		0.36904	0.01562
2.60573	0.43823		0.37	0.01567		0.37004	0.01567
2.60657	0.3909		0.371	0.01571		0.37104	0.01571
2.60736	0.46156		0.372	0.01576		0.37204	0.01576
2.61095	0.04377		0.373	0.0158		0.37304	0.0158
2.61185	0.09914		0.374	0.01585		0.37404	0.01585
2.61388	0.33686		0.375	0.01589		0.37504	0.01589
2.6091	0.32237		0.376	0.01594		0.37604	0.01594
2.60963	0.33582		0.377	0.01598		0.37704	0.01598
2.61144	0.26824		0.378	0.01603		0.37804	0.01603
2.61364	0.18195		0.379	0.01607		0.37904	0.01607
2.60791	0.63888		0.38	0.01612		0.38004	0.01612
2.61184	0.31419		0.381	0.01617		0.38104	0.01617
2.61573	0.19567		0.382	0.01621		0.38204	0.01621
2.61076	0.52735		0.383	0.01626		0.38304	0.01626
2.612	0.39343		0.384	0.0163		0.38404	0.0163
2.61589	0.36634		0.385	0.01635		0.38504	0.01635
2.61433	0.37263		0.386	0.01639		0.38604	0.01639
2.6113	0.61787		0.387	0.01644		0.38704	0.01644
2.61514	0.22926		0.388	0.01648		0.38804	0.01648
2.61562	0.19517		0.389	0.01653		0.38904	0.01653
2.61436	0.46347		0.39	0.01658		0.39004	0.01658
2.62033	0.35697		0.391	0.01662		0.39104	0.01662
2.61935	0.32719		0.392	0.01667		0.39204	0.01667
2.61663	0.28182		0.393	0.01671		0.39304	0.01671
2.61564	0.41171		0.394	0.01676		0.39404	0.01676
2.61352	0.70269		0.395	0.0168		0.39504	0.0168
2.61835	0.26845		0.396	0.01685		0.39604	0.01685
2.6138	0.83492		0.397	0.0169		0.39704	0.0169
2.61851	0.51676		0.398	0.01694		0.39804	0.01694
2.61864	0.30489		0.399	0.01699		0.39904	0.01699
2.61926	0.31925		0.4	0.01703		0.40004	0.01703
2.61983	0.21221		0.401	0.01708		0.40104	0.01708
2.61964	0.52928		0.402	0.01712		0.40204	0.01712
2.62275	0.24117		0.403	0.01717		0.40304	0.01717
2.61989	0.53752		0.404	0.01722		0.40404	0.01722
2.62215	0.3471		0.405	0.01726		0.40504	0.01726
2.62601	0.38892		0.406	0.01731		0.40604	0.01731
2.62201	0.36093		0.407	0.01735		0.40704	0.01735
2.62009	0.57972		0.408	0.0174		0.40804	0.0174
2.62304	0.60985		0.409	0.01745		0.40904	0.01745
2.62305	0.3506		0.41	0.01749		0.41004	0.01749
2.6262	0.11179		0.411	0.01754		0.41104	0.01754
2.62012	0.76114		0.412	0.01758		0.41204	0.01758
2.62298	0.66754		0.413	0.01763		0.41304	0.01763
2.62571	0.19735		0.414	0.01768		0.41404	0.01768
2.62406	0.38076		0.415	0.01772		0.41504	0.01772
2.62513	0.58574		0.416	0.01777		0.41604	0.01777
2.62781	0.6111		0.417	0.01782		0.41704	0.01782
2.62833	0.14661		0.418	0.01786		0.41804	0.01786
2.62997	0.69551		0.419	0.01791		0.41904	0.01791
2.62983	0.29658		0.42	0.01795		0.42004	0.01795
2.62537	0.51642		0.421	0.018		0.42104	0.018
2.63116	0.1091		0.422	0.01805		0.42204	0.01805
2.62812	0.35576		0.423	0.01809		0.42304	0.01809
2.62761	0.53039		0.424	0.01814		0.42404	0.01814
2.62989	0.23765		0.425	0.01819		0.42504	0.01819
2.62844	0.41119		0.426	0.01823		0.42604	0.01823
2.62679	0.79819		0.427	0.01828		0.42704	0.01828
2.63036	0.31732		0.428	0.01832		0.42804	0.01832
2.62884	0.52143		0.429	0.01837		0.42904	0.01837
2.63293	0.35417		0.43	0.01842		0.43004	0.01842
2.63132	0.30915		0.431	0.01846		0.43104	0.01846
2.6317	0.33555		0.432	0.01851		0.43204	0.01851
2.62867	0.75172		0.433	0.01856		0.43304	0.01856
2.6287	0.79156		0.434	0.0186		0.43404	0.0186
2.6337	0.16595		0.435	0.01865		0.43504	0.01865
2.63227	0.40571		0.436	0.0187		0.43604	0.0187
2.63515	0.25343		0.437	0.01874		0.43704	0.01874
2.63708	0.08334		0.438	0.01879		0.43805	0.01879
2.6345	0.3664		0.439	0.01884		0.43905	0.01884
2.63138	0.70437		0.44	0.01888		0.44005	0.01888
2.63391	0.45355		0.441	0.01893		0.44105	0.01893
2.63548	0.46145		0.442	0.01898		0.44205	0.01898
2.64221	0.4725		0.443	0.01902		0.44305	0.01902
2.63645	0.51987		0.444	0.01907		0.44405	0.01907
2.6364	0.39077		0.445	0.01912		0.44505	0.01912
2.64052	0.10796		0.446	0.01916		0.44605	0.01916
2.63844	0.24498		0.447	0.01921		0.44705	0.01921
2.63904	0.28638		0.448	0.01926		0.44805	0.01926
2.63529	0.6997		0.449	0.0193		0.44905	0.0193
2.63937	0.36432		0.45	0.01935		0.45005	0.01935
2.64208	0.28781		0.451	0.0194		0.45105	0.0194
2.64342	0.2191		0.452	0.01944		0.45205	0.01944
2.63957	0.41655		0.453	0.01949		0.45305	0.01949
2.64276	0.05065		0.454	0.01954		0.45405	0.01954
2.64132	0.36899		0.455	0.01958		0.45505	0.01958
2.64076	0.4055		0.456	0.01963		0.45605	0.01963
2.64502	0.16402		0.457	0.01968		0.45705	0.01968
2.63807	0.83597		0.458	0.01973		0.45805	0.01973
2.64404	0.13444		0.459	0.01977		0.45905	0.01977
2.64202	0.48974		0.46	0.01982		0.46005	0.01982
2.6419	0.45087		0.461	0.01987		0.46105	0.01987
2.6437	0.33223		0.462	0.01991		0.46205	0.01991
2.64681	0.02462		0.463	0.01996		0.46305	0.01996
2.64583	0.17847		0.464	0.02001		0.46405	0.02001
2.64289	0.53057		0.465	0.02006		0.46505	0.02006
2.6472	0.068		0.466	0.0201		0.46605	0.0201
2.64584	0.46639		0.467	0.02015		0.46705	0.02015
2.64623	0.35211		0.468	0.0202		0.46805	0.0202
2.64569	0.42743		0.469	0.02024		0.46905	0.02024
2.64593	0.47463		0.47	0.02029		0.47005	0.02029
2.64673	0.36338		0.471	0.02034		0.47105	0.02034
2.6465	0.48541		0.472	0.02039		0.47205	0.02039
2.65038	0.0511		0.473	0.02043		0.47305	0.02043
2.64794	0.39802		0.474	0.02048		0.47405	0.02048
2.64797	0.3922		0.475	0.02053		0.47505	0.02053
2.6508	0.13378		0.476	0.02058		0.47605	0.02058
2.64934	0.61526		0.477	0.02062		0.47705	0.02062
2.65052	0.37148		0.478	0.02067		0.47805	0.02067
2.64897	0.5091		0.479	0.02072		0.47905	0.02072
2.64744	0.75706		0.48	0.02077		0.48005	0.02077
2.6496	0.52326		0.481	0.02081		0.48105	0.02081
2.65102	0.42864		0.482	0.02086		0.48205	0.02086
2.65272	0.33516		0.483	0.02091		0.48305	0.02091
2.6488	0.77531		0.484	0.02096		0.48405	0.02096
2.64722	1.0456		0.485	0.021		0.48505	0.021
2.65302	0.33745		0.486	0.02105		0.48605	0.02105
2.65865	0.28515		0.487	0.0211		0.48705	0.0211
2.65584	0.2008		0.488	0.02115		0.48805	0.02115
2.65079	0.878		0.489	0.02119		0.48905	0.02119
2.65422	0.44014		0.49	0.02124		0.49005	0.02124
2.65227	0.65538		0.491	0.02129		0.49105	0.02129
2.65586	0.37103		0.492	0.02134		0.49205	0.02134
2.65213	0.85937		0.493	0.02138		0.49305	0.02138
2.65358	0.67914		0.494	0.02143		0.49405	0.02143
2.65522	0.52504		0.495	0.02148		0.49505	0.02148
2.65987	0.1937		0.496	0.02153		0.49605	0.02153
2.65778	0.36926		0.497	0.02158		0.49705	0.02158
2.65881	0.24748		0.498	0.02162		0.49805	0.02162
2.65687	0.51336		0.499	0.02167		0.49905	0.02167
2.65913	0.30276		0.5	0.02172		0.50005	0.02172
2.65765	0.47374		0.501	0.02177		0.50105	0.02177
2.66049	0.30998		0.502	0.02182		0.50205	0.02182
2.66448	0.66998		0.503	0.02186		0.50305	0.02186
2.65867	0.54634		0.504	0.02191		0.50405	0.02191
2.66169	0.20603		0.505	0.02196		0.50505	0.02196
2.66659	0.39249		0.506	0.02201		0.50605	0.02201
2.66213	0.32089		0.507	0.02206		0.50705	0.02206
2.66268	0.28383		0.508	0.0221		0.50805	0.0221
2.66135	0.50997		0.509	0.02215		0.50905	0.02215
2.6697	0.7142		0.51	0.0222		0.51005	0.0222
2.66085	0.62221		0.511	0.02225		0.51105	0.02225
2.66126	0.65853		0.512	0.0223		0.51205	0.0223
2.65999	0.84534		0.513	0.02234		0.51305	0.02234
2.66388	0.47823		0.514	0.02239		0.51405	0.02239
2.66475	0.31691		0.515	0.02244		0.51505	0.02244
2.66536	0.27939		0.516	0.02249		0.51605	0.02249
2.66829	0.02428		0.517	0.02254		0.51705	0.02254
2.66034	1.07138		0.518	0.02259		0.51805	0.02259
2.66477	0.55037		0.519	0.02263		0.51905	0.02263
2.67057	0.15315		0.52	0.02268		0.52005	0.02268
2.66634	0.43071		0.521	0.02273		0.52105	0.02273
2.66872	0.27188		0.522	0.02278		0.52205	0.02278
2.66823	0.44828		0.523	0.02283		0.52305	0.02283
2.6669	0.52855		0.524	0.02288		0.52405	0.02288
2.66631	0.61968		0.525	0.02292		0.52505	0.02292
2.66744	0.59285		0.526	0.02297		0.52605	0.02297
2.6712	0.34793		0.527	0.02302		0.52706	0.02302
2.66846	0.52969		0.528	0.02307		0.52806	0.02307
2.66837	0.57428		0.529	0.02312		0.52906	0.02312
2.6695	0.47035		0.53	0.02317		0.53006	0.02317
2.6693	0.56576		0.531	0.02322		0.53106	0.02322
2.67357	0.12965		0.532	0.02326		0.53206	0.02326
2.67373	0.24345		0.533	0.02331		0.53306	0.02331
2.67141	0.54113		0.534	0.02336		0.53406	0.02336
2.67492	0.31961		0.535	0.02341		0.53506	0.02341
2.67175	0.47692		0.536	0.02346		0.53606	0.02346
2.67676	0.1689		0.537	0.02351		0.53706	0.02351
2.67461	0.33218		0.538	0.02356		0.53806	0.02356
2.66962	0.93585		0.539	0.02361		0.53906	0.02361
2.6658	1.38502		0.54	0.02365		0.54006	0.02365
2.67394	0.48389		0.541	0.0237		0.54106	0.0237
2.67607	0.29609		0.542	0.02375		0.54206	0.02375
2.67717	0.21879		0.543	0.0238		0.54306	0.0238
2.67497	0.54242		0.544	0.02385		0.54406	0.02385
2.67676	0.32557		0.545	0.0239		0.54506	0.0239
2.68002	0.08048		0.546	0.02395		0.54606	0.02395
2.67627	0.59199		0.547	0.024		0.54706	0.024
2.67591	0.6185		0.548	0.02405		0.54806	0.02405
2.68008	0.32058		0.549	0.0241		0.54906	0.0241
2.6788	0.33898		0.55	0.02414		0.55006	0.02414
2.67564	0.74926		0.551	0.02419		0.55106	0.02419
2.68155	0.33557		0.552	0.02424		0.55206	0.02424
2.68129	0.2521		0.553	0.02429		0.55306	0.02429
2.68121	0.39173		0.554	0.02434		0.55406	0.02434
2.67885	0.52376		0.555	0.02439		0.55506	0.02439
2.68024	0.42384		0.556	0.02444		0.55606	0.02444
2.68213	0.3686		0.557	0.02449		0.55706	0.02449
2.67673	0.98473		0.558	0.02454		0.55806	0.02454
2.67867	0.77966		0.559	0.02459		0.55906	0.02459
2.68355	0.20757		0.56	0.02464		0.56006	0.02464
2.679	0.81521		0.561	0.02469		0.56106	0.02469
2.68259	0.62142		0.562	0.02473		0.56206	0.02473
2.68554	0.23445		0.563	0.02478		0.56306	0.02478
2.68421	0.50151		0.564	0.02483		0.56406	0.02483
2.68178	0.68612		0.565	0.02488		0.56506	0.02488
2.6824	0.68388		0.566	0.02493		0.56606	0.02493
2.68573	0.48576		0.567	0.02498		0.56706	0.02498
2.68885	0.17436		0.568	0.02503		0.56806	0.02503
2.68553	0.45588		0.569	0.02508		0.56906	0.02508
2.68713	0.36985		0.57	0.02513		0.57006	0.02513
2.68509	0.54202		0.571	0.02518		0.57106	0.02518
2.68712	0.42018		0.572	0.02523		0.57206	0.02523
2.69091	0.21335		0.573	0.02528		0.57306	0.02528
2.69023	0.20111		0.574	0.02533		0.57406	0.02533
2.69091	0.06231		0.575	0.02538		0.57506	0.02538
2.68499	0.82727		0.576	0.02543		0.57606	0.02543
2.68483	0.94996		0.577	0.02548		0.57706	0.02548
2.68798	0.60161		0.578	0.02553		0.57806	0.02553
2.69481	0.34955		0.579	0.02558		0.57906	0.02558
2.68865	0.57933		0.58	0.02563		0.58006	0.02563
2.69254	0.3474		0.581	0.02568		0.58106	0.02568
2.69293	0.25618		0.582	0.02573		0.58206	0.02573
2.6928	0.26743		0.583	0.02578		0.58306	0.02578
2.69533	0.1159		0.584	0.02583		0.58406	0.02583
2.68928	0.72788		0.585	0.02588		0.58506	0.02588
2.69654	0.17789		0.586	0.02593		0.58606	0.02593
2.68941	0.86242		0.587	0.02598		0.58706	0.02598
2.69277	0.51562		0.588	0.02603		0.58806	0.02603
2.69075	0.78993		0.589	0.02608		0.58906	0.02608
2.69669	0.0869		0.59	0.02613		0.59006	0.02613
2.69315	0.56443		0.591	0.02618		0.59106	0.02618
2.69716	0.16425		0.592	0.02623		0.59206	0.02623
2.69783	0.28613		0.593	0.02628		0.59306	0.02628
2.69756	0.31195		0.594	0.02633		0.59406	0.02633
2.69385	0.66475		0.595	0.02638		0.59506	0.02638
2.69381	0.81954		0.596	0.02643		0.59606	0.02643
2.69763	0.33645		0.597	0.02648		0.59706	0.02648
2.6981	0.37956		0.598	0.02653		0.59806	0.02653
2.70005	0.14178		0.599	0.02658		0.59906	0.02658
2.70051	0.34726		0.6	0.02663		0.60006	0.02663
2.69619	0.65698		0.601	0.02668		0.60106	0.02668
2.70231	0.30454		0.602	0.02673		0.60206	0.02673
2.6997	0.4382		0.603	0.02678		0.60306	0.02678
2.70367	0.34098		0.604	0.02683		0.60406	0.02683
2.6991	0.54394		0.605	0.02688		0.60506	0.02688
2.69731	1.0166		0.606	0.02693		0.60606	0.02693
2.69664	1.01812		0.607	0.02698		0.60706	0.02698
2.70207	0.37212		0.608	0.02703		0.60806	0.02703
2.70285	0.26433		0.609	0.02708		0.60906	0.02708
2.70144	0.51028		0.61	0.02713		0.61006	0.02713
2.7006	0.67404		0.611	0.02718		0.61107	0.02718
2.70459	0.32989		0.612	0.02723		0.61207	0.02723
2.70425	0.3318		0.613	0.02728		0.61307	0.02728
2.70003	0.88029		0.614	0.02733		0.61407	0.02733
2.70318	0.50555		0.615	0.02739		0.61507	0.02739
2.70373	0.56186		0.616	0.02744		0.61607	0.02744
2.70211	0.77694		0.617	0.02749		0.61707	0.02749
2.7079	0.12899		0.618	0.02754		0.61807	0.02754
2.70749	0.21441		0.619	0.02759		0.61907	0.02759
2.70192	1.0232		0.62	0.02764		0.62007	0.02764
2.70704	0.35733		0.621	0.02769		0.62107	0.02769
2.70789	0.59017		0.622	0.02774		0.62207	0.02774
2.70641	0.5422		0.623	0.02779		0.62307	0.02779
2.70946	0.24145		0.624	0.02784		0.62407	0.02784
2.70539	0.71651		0.625	0.02789		0.62507	0.02789
2.70726	0.58038		0.626	0.02794		0.62607	0.02794
2.70984	0.34155		0.627	0.028		0.62707	0.028
2.71227	0.07697		0.628	0.02805		0.62807	0.02805
2.70577	0.91243		0.629	0.0281		0.62907	0.0281
2.71142	0.386		0.63	0.02815		0.63007	0.02815
2.70504	1.04258		0.631	0.0282		0.63107	0.0282
2.71212	0.32915		0.632	0.02825		0.63207	0.02825
2.71111	0.4561		0.633	0.0283		0.63307	0.0283
2.71181	0.40564		0.634	0.02835		0.63407	0.02835
2.71006	0.66218		0.635	0.0284		0.63507	0.0284
2.71353	0.346		0.636	0.02846		0.63607	0.02846
2.71553	0.14659		0.637	0.02851		0.63707	0.02851
2.71307	0.51807		0.638	0.02856		0.63807	0.02856
2.716	0.43712		0.639	0.02861		0.63907	0.02861
2.71441	0.38641		0.64	0.02866		0.64007	0.02866
2.71688	0.23906		0.641	0.02871		0.64107	0.02871
2.71697	0.20958		0.642	0.02876		0.64207	0.02876
2.71573	0.45402		0.643	0.02881		0.64307	0.02881
2.71819	0.23326		0.644	0.02887		0.64407	0.02887
2.71802	0.30267		0.645	0.02892		0.64507	0.02892
2.7138	0.73241		0.646	0.02897		0.64607	0.02897
2.718	0.40168		0.647	0.02902		0.64707	0.02902
2.71849	0.31227		0.648	0.02907		0.64807	0.02907
2.72023	0.12472		0.649	0.02912		0.64907	0.02912
2.7139	0.96929		0.65	0.02918		0.65007	0.02918
2.71963	0.2388		0.651	0.02923		0.65107	0.02923
2.71828	0.49517		0.652	0.02928		0.65207	0.02928
2.71855	0.53633		0.653	0.02933		0.65307	0.02933
2.7188	0.54182		0.654	0.02938		0.65407	0.02938
2.71726	0.74248		0.655	0.02943		0.65507	0.02943
2.71905	0.56539		0.656	0.02949		0.65607	0.02949
2.72154	0.43755		0.657	0.02954		0.65707	0.02954
2.72366	0.22739		0.658	0.02959		0.65807	0.02959
2.72341	0.37845		0.659	0.02964		0.65907	0.02964
2.7224	0.39271		0.66	0.02969		0.66007	0.02969
2.71781	0.95682		0.661	0.02974		0.66107	0.02974
2.71967	0.81528		0.662	0.0298		0.66207	0.0298
2.72032	0.94384		0.663	0.02985		0.66307	0.02985
2.71872	1.04095		0.664	0.0299		0.66407	0.0299
2.72088	0.7957		0.665	0.02995		0.66507	0.02995
2.72295	0.57084		0.666	0.03		0.66607	0.03
2.72686	0.22351		0.667	0.03006		0.66707	0.03006
2.72662	0.28451		0.668	0.03011		0.66807	0.03011
2.72722	0.24553		0.669	0.03016		0.66907	0.03016
2.72288	0.77724		0.67	0.03021		0.67007	0.03021
2.72569	0.50543		0.671	0.03027		0.67107	0.03027
2.72651	0.49625		0.672	0.03032		0.67207	0.03032
2.72894	0.3934		0.673	0.03037		0.67307	0.03037
2.72381	0.9026		0.674	0.03042		0.67407	0.03042
2.72757	0.51553		0.675	0.03047		0.67507	0.03047
2.72931	0.44766		0.676	0.03053		0.67607	0.03053
2.73421	0.21072		0.677	0.03058		0.67707	0.03058
2.73079	0.25347		0.678	0.03063		0.67807	0.03063
2.72697	0.75649		0.679	0.03068		0.67907	0.03068
2.72641	0.88081		0.68	0.03074		0.68007	0.03074
2.72755	0.7596		0.681	0.03079		0.68107	0.03079
2.72891	0.66947		0.682	0.03084		0.68207	0.03084
2.72926	0.85505		0.683	0.03089		0.68307	0.03089
2.73295	0.29016		0.684	0.03095		0.68407	0.03095
2.73344	0.32439		0.685	0.031		0.68507	0.031
2.72863	0.91549		0.686	0.03105		0.68607	0.03105
2.73075	0.70853		0.687	0.0311		0.68707	0.0311
2.73238	0.58597		0.688	0.03116		0.68807	0.03116
2.73326	0.48625		0.689	0.03121		0.68907	0.03121
2.73482	0.41153		0.69	0.03126		0.69007	0.03126
2.73594	0.41789		0.691	0.03132		0.69107	0.03132
2.73409	0.53979		0.692	0.03137		0.69208	0.03137
2.73937	0.25345		0.693	0.03142		0.69308	0.03142
2.73193	0.94597		0.694	0.03147		0.69408	0.03147
2.7365	0.45384		0.695	0.03153		0.69508	0.03153
2.7385	0.14313		0.696	0.03158		0.69608	0.03158
2.73545	0.61347		0.697	0.03163		0.69708	0.03163
2.73801	0.36581		0.698	0.03169		0.69808	0.03169
2.73913	0.27785		0.699	0.03174		0.69908	0.03174
2.73673	0.59891		0.7	0.03179		0.70008	0.03179
2.73928	0.32923		0.701	0.03184		0.70108	0.03184
2.73993	0.37719		0.702	0.0319		0.70208	0.0319
2.73842	0.5794		0.703	0.03195		0.70308	0.03195
2.74137	0.29149		0.704	0.032		0.70408	0.032
2.74287	0.20175		0.705	0.03206		0.70508	0.03206
2.7443	0.19137		0.706	0.03211		0.70608	0.03211
2.74205	0.29355		0.707	0.03216		0.70708	0.03216
2.73746	0.95221		0.708	0.03222		0.70808	0.03222
2.74267	0.317		0.709	0.03227		0.70908	0.03227
2.74586	0.15948		0.71	0.03232		0.71008	0.03232
2.74326	0.28944		0.711	0.03238		0.71108	0.03238
2.74062	0.72507		0.712	0.03243		0.71208	0.03243
2.74264	0.54827		0.713	0.03248		0.71308	0.03248
2.74317	0.5004		0.714	0.03254		0.71408	0.03254
2.74408	0.61895		0.715	0.03259		0.71508	0.03259
2.74353	0.68661		0.716	0.03264		0.71608	0.03264
2.74737	0.30167		0.717	0.0327		0.71708	0.0327
2.74678	0.26606		0.718	0.03275		0.71808	0.03275
2.7478	0.40587		0.719	0.0328		0.71908	0.0328
2.74875	0.50344		0.72	0.03286		0.72008	0.03286
2.74384	0.70994		0.721	0.03291		0.72108	0.03291
2.74528	0.66675		0.722	0.03297		0.72208	0.03297
2.74194	1.14175		0.723	0.03302		0.72308	0.03302
2.74581	0.74692		0.724	0.03307		0.72408	0.03307
2.74424	0.8935		0.725	0.03313		0.72508	0.03313
2.74555	0.77224		0.726	0.03318		0.72608	0.03318
2.74807	0.60049		0.727	0.03323		0.72708	0.03323
2.7522	0.11383		0.728	0.03329		0.72808	0.03329
2.75094	0.43062		0.729	0.03334		0.72908	0.03334
2.75087	0.37193		0.73	0.0334		0.73008	0.0334
2.75013	0.43227		0.731	0.03345		0.73108	0.03345
2.74975	0.57002		0.732	0.0335		0.73208	0.0335
2.75166	0.41721		0.733	0.03356		0.73308	0.03356
2.74987	0.67577		0.734	0.03361		0.73408	0.03361
2.75328	0.29702		0.735	0.03367		0.73508	0.03367
2.75053	0.64215		0.736	0.03372		0.73608	0.03372
2.75481	0.46498		0.737	0.03377		0.73708	0.03377
2.75298	0.55291		0.738	0.03383		0.73808	0.03383
2.75333	0.49945		0.739	0.03388		0.73908	0.03388
2.75067	0.85626		0.74	0.03394		0.74008	0.03394
2.75227	0.67086		0.741	0.03399		0.74108	0.03399
2.75556	0.40033		0.742	0.03405		0.74208	0.03405
2.75321	0.7732		0.743	0.0341		0.74308	0.0341
2.75653	0.38083		0.744	0.03415		0.74408	0.03415
2.75594	0.499		0.745	0.03421		0.74508	0.03421
2.75519	0.55223		0.746	0.03426		0.74608	0.03426
2.7576	0.46175		0.747	0.03432		0.74708	0.03432
2.75466	0.88387		0.748	0.03437		0.74808	0.03437
2.75802	0.42378		0.749	0.03443		0.74908	0.03443
2.75731	0.49846		0.75	0.03448		0.75008	0.03448
2.75955	0.28278		0.751	0.03454		0.75108	0.03454
2.75584	0.80374		0.752	0.03459		0.75208	0.03459
2.75565	0.89337		0.753	0.03464		0.75308	0.03464
2.75562	0.92325		0.754	0.0347		0.75408	0.0347
2.76145	0.31001		0.755	0.03475		0.75508	0.03475
2.7579	0.72287		0.756	0.03481		0.75608	0.03481
2.75718	0.91047		0.757	0.03486		0.75708	0.03486
2.75989	0.62365		0.758	0.03492		0.75808	0.03492
2.75991	0.71759		0.759	0.03497		0.75908	0.03497
2.76408	0.39074		0.76	0.03503		0.76008	0.03503
2.7622	0.58507		0.761	0.03508		0.76108	0.03508
2.7612	0.65673		0.762	0.03514		0.76208	0.03514
2.76092	0.7424		0.763	0.03519		0.76308	0.03519
2.76428	0.39134		0.764	0.03525		0.76408	0.03525
2.76543	0.54126		0.765	0.0353		0.76508	0.0353
2.76399	0.45156		0.766	0.03536		0.76608	0.03536
2.76098	0.95427		0.767	0.03541		0.76708	0.03541
2.76232	0.79777		0.768	0.03547		0.76808	0.03547
2.76353	0.6952		0.769	0.03552		0.76908	0.03552
2.76662	0.49033		0.77	0.03558		0.77009	0.03558
2.76067	1.1962		0.771	0.03563		0.77109	0.03563
2.76716	0.40254		0.772	0.03569		0.77209	0.03569
2.76318	0.95353		0.773	0.03574		0.77309	0.03574
2.76291	1.24401		0.774	0.0358		0.77409	0.0358
2.76785	0.43755		0.775	0.03585		0.77509	0.03585
2.76855	0.46098		0.776	0.03591		0.77609	0.03591
2.7679	0.58356		0.777	0.03597		0.77709	0.03597
2.77453	0.1838		0.778	0.03602		0.77809	0.03602
2.77129	0.23096		0.779	0.03608		0.77909	0.03608
2.76851	0.70828		0.78	0.03613		0.78009	0.03613
2.7725	0.36017		0.781	0.03619		0.78109	0.03619
2.76575	1.11752		0.782	0.03624		0.78209	0.03624
2.7712	0.51756		0.783	0.0363		0.78309	0.0363
2.77375	0.36084		0.784	0.03635		0.78409	0.03635
2.77068	0.6049		0.785	0.03641		0.78509	0.03641
2.77135	0.52334		0.786	0.03647		0.78609	0.03647
2.77216	0.59025		0.787	0.03652		0.78709	0.03652
2.77194	0.61105		0.788	0.03658		0.78809	0.03658
2.77233	0.68991		0.789	0.03663		0.78909	0.03663
2.773	0.52954		0.79	0.03669		0.79009	0.03669
2.77258	0.73314		0.791	0.03674		0.79109	0.03674
2.77291	0.68927		0.792	0.0368		0.79209	0.0368
2.77446	0.61258		0.793	0.03686		0.79309	0.03686
2.77475	0.55317		0.794	0.03691		0.79409	0.03691
2.77539	0.50984		0.795	0.03697		0.79509	0.03697
2.77151	1.00981		0.796	0.03702		0.79609	0.03702
2.7733	0.87367		0.797	0.03708		0.79709	0.03708
2.77659	0.55895		0.798	0.03714		0.79809	0.03714
2.77725	0.62737		0.799	0.03719		0.79909	0.03719
2.77622	0.63713		0.8	0.03725		0.80009	0.03725
2.77575	0.83525		0.801	0.03731		0.80109	0.03731
2.77708	0.65987		0.802	0.03736		0.80209	0.03736
2.77989	0.38712		0.803	0.03742		0.80309	0.03742
2.78056	0.33274		0.804	0.03747		0.80409	0.03747
2.7808	0.46948		0.805	0.03753		0.80509	0.03753
2.7814	0.56367		0.806	0.03759		0.80609	0.03759
2.78331	0.49982		0.807	0.03764		0.80709	0.03764
2.78084	0.57039		0.808	0.0377		0.80809	0.0377
2.77808	0.86935		0.809	0.03776		0.80909	0.03776
2.78025	0.63533		0.81	0.03781		0.81009	0.03781
2.78114	0.82942		0.811	0.03787		0.81109	0.03787
2.78333	0.51056		0.812	0.03793		0.81209	0.03793
2.78173	0.64506		0.813	0.03798		0.81309	0.03798
2.78107	0.7952		0.814	0.03804		0.81409	0.03804
2.78002	1.04202		0.815	0.0381		0.81509	0.0381
2.78338	0.66466		0.816	0.03815		0.81609	0.03815
2.78371	0.59171		0.817	0.03821		0.81709	0.03821
2.78301	0.81327		0.818	0.03827		0.81809	0.03827
2.78502	0.65732		0.819	0.03832		0.81909	0.03832
2.78489	0.64064		0.82	0.03838		0.82009	0.03838
2.78481	0.60628		0.821	0.03844		0.82109	0.03844
2.78641	0.65244		0.822	0.03849		0.82209	0.03849
2.78328	0.9685		0.823	0.03855		0.82309	0.03855
2.78389	0.90676		0.824	0.03861		0.82409	0.03861
2.78563	0.80453		0.825	0.03867		0.82509	0.03867
2.78816	0.43538		0.826	0.03872		0.82609	0.03872
2.7901	0.34264		0.827	0.03878		0.82709	0.03878
2.78897	0.50398		0.828	0.03884		0.82809	0.03884
2.78728	0.80625		0.829	0.03889		0.82909	0.03889
2.78348	1.23363		0.83	0.03895		0.83009	0.03895
2.78905	0.55966		0.831	0.03901		0.83109	0.03901
2.79088	0.44877		0.832	0.03907		0.83209	0.03907
2.79153	0.42978		0.833	0.03912		0.83309	0.03912
2.79119	0.51332		0.834	0.03918		0.83409	0.03918
2.78869	0.81462		0.835	0.03924		0.83509	0.03924
2.78978	0.74927		0.836	0.0393		0.83609	0.0393
2.78957	0.84103		0.837	0.03935		0.83709	0.03935
2.79387	0.3825		0.838	0.03941		0.83809	0.03941
2.79102	0.81175		0.839	0.03947		0.83909	0.03947
2.79321	0.73849		0.84	0.03953		0.84009	0.03953
2.79073	0.85243		0.841	0.03958		0.84109	0.03958
2.79443	0.59658		0.842	0.03964		0.84209	0.03964
2.79331	0.77463		0.843	0.0397		0.84309	0.0397
2.79581	0.4602		0.844	0.03976		0.84409	0.03976
2.79078	1.05685		0.845	0.03981		0.8451	0.03981
2.7947	0.60415		0.846	0.03987		0.8461	0.03987
2.79906	0.36328		0.847	0.03993		0.8471	0.03993
2.79885	0.28078		0.848	0.03999		0.8481	0.03999
2.79536	0.73874		0.849	0.04005		0.8491	0.04005
2.79923	0.29022		0.85	0.0401		0.8501	0.0401
2.79934	0.53639		0.851	0.04016		0.8511	0.04016
2.79962	0.41341		0.852	0.04022		0.8521	0.04022
2.79738	0.69435		0.853	0.04028		0.8531	0.04028
2.79777	0.68257		0.854	0.04034		0.8541	0.04034
2.79473	1.09385		0.855	0.04039		0.8551	0.04039
2.7955	1.02582		0.856	0.04045		0.8561	0.04045
2.80234	0.51379		0.857	0.04051		0.8571	0.04051
2.79882	0.75619		0.858	0.04057		0.8581	0.04057
2.80089	0.5471		0.859	0.04063		0.8591	0.04063
2.8017	0.47794		0.86	0.04069		0.8601	0.04069
2.79991	0.71123		0.861	0.04074		0.8611	0.04074
2.79791	1.16489		0.862	0.0408		0.8621	0.0408
2.80332	0.82163		0.863	0.04086		0.8631	0.04086
2.79955	1.02543		0.864	0.04092		0.8641	0.04092
2.80114	0.84807		0.865	0.04098		0.8651	0.04098
2.80498	0.46616		0.866	0.04104		0.8661	0.04104
2.80314	0.67517		0.867	0.0411		0.8671	0.0411
2.80162	0.95266		0.868	0.04115		0.8681	0.04115
2.80503	0.53339		0.869	0.04121		0.8691	0.04121
2.80266	0.86367		0.87	0.04127		0.8701	0.04127
2.79832	1.43057		0.871	0.04133		0.8711	0.04133
2.80275	0.98487		0.872	0.04139		0.8721	0.04139
2.80252	1.05079		0.873	0.04145		0.8731	0.04145
2.80401	1.02592		0.874	0.04151		0.8741	0.04151
2.80539	0.74743		0.875	0.04157		0.8751	0.04157
2.80356	1.01977		0.876	0.04162		0.8761	0.04162
2.80635	0.81001		0.877	0.04168		0.8771	0.04168
2.80578	0.91502		0.878	0.04174		0.8781	0.04174
2.80707	0.82765		0.879	0.0418		0.8791	0.0418
2.80843	0.63785		0.88	0.04186		0.8801	0.04186
2.80929	0.55377		0.881	0.04192		0.8811	0.04192
2.80656	1.0036		0.882	0.04198		0.8821	0.04198
2.80687	1.02958		0.883	0.04204		0.8831	0.04204
2.80815	0.85994		0.884	0.0421		0.8841	0.0421
2.81103	0.6446		0.885	0.04216		0.8851	0.04216
2.81268	0.37299		0.886	0.04222		0.8861	0.04222
2.8121	0.59436		0.887	0.04228		0.8871	0.04228
2.81018	0.83353		0.888	0.04233		0.8881	0.04233
2.81421	0.46909		0.889	0.04239		0.8891	0.04239
2.80834	1.1364		0.89	0.04245		0.8901	0.04245
2.81715	0.07176		0.891	0.04251		0.8911	0.04251
2.81386	0.58188		0.892	0.04257		0.8921	0.04257
2.81471	0.59931		0.893	0.04263		0.8931	0.04263
2.81264	0.84302		0.894	0.04269		0.8941	0.04269
2.8182	0.44408		0.895	0.04275		0.8951	0.04275
2.8153	0.59662		0.896	0.04281		0.8961	0.04281
2.81892	0.2021		0.897	0.04287		0.8971	0.04287
2.81624	0.63589		0.898	0.04293		0.8981	0.04293
2.81642	0.60147		0.899	0.04299		0.8991	0.04299
2.81198	1.16282		0.9	0.04305		0.9001	0.04305
2.81576	0.75443		0.901	0.04311		0.9011	0.04311
2.81658	0.72129		0.902	0.04317		0.9021	0.04317
2.81262	1.26911		0.903	0.04323		0.9031	0.04323
2.81614	0.88012		0.904	0.04329		0.9041	0.04329
2.81843	0.6721		0.905	0.04335		0.9051	0.04335
2.82115	0.3615		0.906	0.04341		0.9061	0.04341
2.81795	0.83917		0.907	0.04347		0.9071	0.04347
2.81737	0.93017		0.908	0.04353		0.9081	0.04353
2.82031	0.61465		0.909	0.04359		0.9091	0.04359
2.82029	0.62082		0.91	0.04365		0.9101	0.04365
2.82065	0.65675		0.911	0.04371		0.9111	0.04371
2.82256	0.58866		0.912	0.04377		0.9121	0.04377
2.82054	0.8189		0.913	0.04383		0.9131	0.04383
2.82226	0.63522		0.914	0.04389		0.9141	0.04389
2.82257	0.6111		0.915	0.04395		0.9151	0.04395
2.8236	0.51193		0.916	0.04401		0.91611	0.04401
2.82512	0.45385		0.917	0.04408		0.91711	0.04408
2.8255	0.44425		0.918	0.04414		0.91811	0.04414
2.82339	0.73534		0.919	0.0442		0.91911	0.0442
2.82256	0.82374		0.92	0.04426		0.92011	0.04426
2.82531	0.52401		0.921	0.04432		0.92111	0.04432
2.82924	0.41178		0.922	0.04438		0.92211	0.04438
2.82943	0.2098		0.923	0.04444		0.92311	0.04444
2.82678	0.55163		0.924	0.0445		0.92411	0.0445
2.82754	0.55423		0.925	0.04456		0.92511	0.04456
2.82724	0.56322		0.926	0.04462		0.92611	0.04462
2.82568	0.84192		0.927	0.04468		0.92711	0.04468
2.82783	0.66009		0.928	0.04474		0.92811	0.04474
2.82692	0.79487		0.929	0.04481		0.92911	0.04481
2.82949	0.52149		0.93	0.04487		0.93011	0.04487
2.82571	1.00364		0.931	0.04493		0.93111	0.04493
2.82809	0.80511		0.932	0.04499		0.93211	0.04499
2.82847	0.8204		0.933	0.04505		0.93311	0.04505
2.82616	1.14422		0.934	0.04511		0.93411	0.04511
2.83426	0.1659		0.935	0.04517		0.93511	0.04517
2.82845	0.92713		0.936	0.04523		0.93611	0.04523
2.82838	0.99245		0.937	0.0453		0.93711	0.0453
2.83014	0.87367		0.938	0.04536		0.93811	0.04536
2.83121	0.75101		0.939	0.04542		0.93911	0.04542
2.83061	0.83018		0.94	0.04548		0.94011	0.04548
2.82949	1.0398		0.941	0.04554		0.94111	0.04554
2.8317	0.83115		0.942	0.0456		0.94211	0.0456
2.8375	0.24652		0.943	0.04566		0.94311	0.04566
2.8325	0.9253		0.944	0.04573		0.94411	0.04573
2.83363	0.70439		0.945	0.04579		0.94511	0.04579
2.82976	1.26723		0.946	0.04585		0.94611	0.04585
2.83398	0.85757		0.947	0.04591		0.94711	0.04591
2.83804	0.48055		0.948	0.04597		0.94811	0.04597
2.83474	0.84452		0.949	0.04604		0.94911	0.04604
2.83764	0.46931		0.95	0.0461		0.95011	0.0461
2.83369	0.97383		0.951	0.04616		0.95111	0.04616
2.83351	1.09196		0.952	0.04622		0.95211	0.04622
2.83575	0.90028		0.953	0.04628		0.95311	0.04628
2.83978	0.43199		0.954	0.04635		0.95411	0.04635
2.83328	1.25585		0.955	0.04641		0.95511	0.04641
2.84019	0.43936		0.956	0.04647		0.95611	0.04647
2.8398	0.58955		0.957	0.04653		0.95711	0.04653
2.83847	0.80958		0.958	0.0466		0.95811	0.0466
2.83828	0.86143		0.959	0.04666		0.95911	0.04666
2.83723	1.00039		0.96	0.04672		0.96011	0.04672
2.84085	0.60338		0.961	0.04678		0.96111	0.04678
2.84009	0.90561		0.962	0.04684		0.96211	0.04684
2.8386	1.04254		0.963	0.04691		0.96311	0.04691
2.84206	0.66471		0.964	0.04697		0.96411	0.04697
2.84082	0.81314		0.965	0.04703		0.96511	0.04703
2.83893	1.09634		0.966	0.0471		0.96611	0.0471
2.84264	0.78391		0.967	0.04716		0.96711	0.04716
2.8363	1.56563		0.968	0.04722		0.96811	0.04722
2.84328	0.74604		0.969	0.04728		0.96911	0.04728
2.84364	0.73732		0.97	0.04735		0.97011	0.04735
2.8463	0.42727		0.971	0.04741		0.97111	0.04741
2.84726	0.50214		0.972	0.04747		0.97211	0.04747
2.84775	0.50783		0.973	0.04754		0.97311	0.04754
2.84506	0.85641		0.974	0.0476		0.97411	0.0476
2.84294	1.08546		0.975	0.04766		0.97511	0.04766
2.8446	0.91529		0.976	0.04772		0.97611	0.04772
2.84665	0.77881		0.977	0.04779		0.97711	0.04779
2.84734	0.71592		0.978	0.04785		0.97811	0.04785
2.84645	0.87653		0.979	0.04791		0.97911	0.04791
2.84675	0.8287		0.98	0.04798		0.98011	0.04798
2.8494	0.52782		0.981	0.04804		0.98111	0.04804
2.84622	1.01792		0.982	0.0481		0.98211	0.0481
2.8499	0.63619		0.983	0.04817		0.98311	0.04817
2.85082	0.68536		0.984	0.04823		0.98412	0.04823
2.84947	0.75283		0.985	0.04829		0.98512	0.04829
2.8481	0.93576		0.986	0.04836		0.98612	0.04836
2.84868	1.01336		0.987	0.04842		0.98712	0.04842
2.84685	1.27754		0.988	0.04849		0.98812	0.04849
2.85368	0.48967		0.989	0.04855		0.98912	0.04855
2.85251	0.62671		0.99	0.04861		0.99012	0.04861
2.85023	0.9628		0.991	0.04868		0.99112	0.04868
2.85413	0.60355		0.992	0.04874		0.99212	0.04874
2.85108	0.98532		0.993	0.0488		0.99312	0.0488
2.85298	0.86607		0.994	0.04887		0.99412	0.04887
2.85005	1.20974		0.995	0.04893		0.99512	0.04893
2.85205	1.00676		0.996	0.049		0.99612	0.049
2.8555	0.70416		0.997	0.04906		0.99712	0.04906
2.85012	1.32738		0.998	0.04913		0.99812	0.04913
2.85436	0.89517		0.999	0.04919		0.99912	0.04919
2.85558	0.72888		1	0.04925		1.00012	0.04925
2.85297	1.10103		1.001	0.04932		1.00112	0.04932
2.85585	0.81646		1.002	0.04938		1.00212	0.04938
2.85394	1.13378		1.003	0.04945		1.00312	0.04945
2.85602	0.91504		1.004	0.04951		1.00412	0.04951
2.8555	0.9938		1.005	0.04958		1.00512	0.04958
2.85677	0.87033		1.006	0.04964		1.00612	0.04964
2.85714	0.90147		1.007	0.0497		1.00712	0.0497
2.85834	0.86728		1.008	0.04977		1.00812	0.04977
2.85999	0.66344		1.009	0.04983		1.00912	0.04983
2.85316	1.54749		1.01	0.0499		1.01012	0.0499
2.85791	0.9758		1.011	0.04996		1.01112	0.04996
2.8542	1.51588		1.012	0.05003		1.01212	0.05003
2.85764	1.15168		1.013	0.05009		1.01312	0.05009
2.85685	1.29712		1.014	0.05016		1.01412	0.05016
2.85703	1.31957		1.015	0.05022		1.01512	0.05022
2.86445	0.73645		1.016	0.05029		1.01612	0.05029
2.86245	0.7849		1.017	0.05035		1.01712	0.05035
2.86124	0.96276		1.018	0.05042		1.01812	0.05042
2.86169	0.96572		1.019	0.05048		1.01912	0.05048
2.86043	1.13537		1.02	0.05055		1.02012	0.05055
2.86028	1.21812		1.021	0.05061		1.02112	0.05061
2.86023	1.26646		1.022	0.05068		1.02212	0.05068
2.86234	1.08348		1.023	0.05074		1.02312	0.05074
2.86353	0.96356		1.024	0.05081		1.02412	0.05081
2.86378	0.95268		1.025	0.05087		1.02512	0.05087
2.86071	1.3595		1.026	0.05094		1.02612	0.05094
2.85945	1.62341		1.027	0.05101		1.02712	0.05101
2.86686	0.76659		1.028	0.05107		1.02812	0.05107
2.86519	1.00328		1.029	0.05114		1.02912	0.05114
2.86153	1.49377		1.03	0.0512		1.03012	0.0512
2.86606	1.17927		1.031	0.05127		1.03112	0.05127
2.86782	0.88751		1.032	0.05133		1.03212	0.05133
2.86927	0.83327		1.033	0.0514		1.03312	0.0514
2.86532	1.24769		1.034	0.05147		1.03412	0.05147
2.86808	0.91361		1.035	0.05153		1.03512	0.05153
2.86658	1.12198		1.036	0.0516		1.03612	0.0516
2.87073	0.85734		1.037	0.05166		1.03712	0.05166
2.87161	0.72811		1.038	0.05173		1.03812	0.05173
2.86978	0.91975		1.039	0.0518		1.03912	0.0518
2.86769	1.19706		1.04	0.05186		1.04012	0.05186
2.87003	0.9618		1.041	0.05193		1.04112	0.05193
2.86849	1.24701		1.042	0.05199		1.04212	0.05199
2.87255	0.8024		1.043	0.05206		1.04312	0.05206
2.87139	1.01829		1.044	0.05213		1.04412	0.05213
2.87079	1.07225		1.045	0.05219		1.04512	0.05219
2.87278	0.88297		1.046	0.05226		1.04612	0.05226
2.86785	1.56902		1.047	0.05233		1.04712	0.05233
2.87304	1.03184		1.048	0.05239		1.04812	0.05239
2.87446	0.84752		1.049	0.05246		1.04913	0.05246
2.87734	0.50282		1.05	0.05253		1.05013	0.05253
2.87211	1.18614		1.051	0.05259		1.05113	0.05259
2.8752	0.90997		1.052	0.05266		1.05213	0.05266
2.87391	1.17271		1.053	0.05273		1.05313	0.05273
2.87264	1.30839		1.054	0.05279		1.05413	0.05279
2.87472	1.08062		1.055	0.05286		1.05513	0.05286
2.87609	0.94789		1.056	0.05293		1.05613	0.05293
2.87924	0.67263		1.057	0.053		1.05713	0.053
2.87812	0.92495		1.058	0.05306		1.05813	0.05306
2.87441	1.35301		1.059	0.05313		1.05913	0.05313
2.88013	0.66888		1.06	0.0532		1.06013	0.0532
2.87828	0.95689		1.061	0.05326		1.06113	0.05326
2.87374	1.56636		1.062	0.05333		1.06213	0.05333
2.87954	0.92667		1.063	0.0534		1.06313	0.0534
2.87942	1.00402		1.064	0.05347		1.06413	0.05347
2.87611	1.43708		1.065	0.05353		1.06513	0.05353
2.88534	0.30442		1.066	0.0536		1.06613	0.0536
2.88317	0.6691		1.067	0.05367		1.06713	0.05367
2.88116	0.97339		1.068	0.05374		1.06813	0.05374
2.87951	1.22923		1.069	0.0538		1.06913	0.0538
2.88419	0.88345		1.07	0.05387		1.07013	0.05387
2.88327	0.81397		1.071	0.05394		1.07113	0.05394
2.8833	0.8926		1.072	0.05401		1.07213	0.05401
2.87943	1.48519		1.073	0.05408		1.07313	0.05408
2.88256	1.07745		1.074	0.05414		1.07413	0.05414
2.88304	1.21175		1.075	0.05421		1.07513	0.05421
2.88279	1.11151		1.076	0.05428		1.07613	0.05428
2.88744	0.69835		1.077	0.05435		1.07713	0.05435
2.88876	0.58224		1.078	0.05442		1.07813	0.05442
2.88294	1.31722		1.079	0.05448		1.07913	0.05448
2.88158	1.5208		1.08	0.05455		1.08013	0.05455
2.88621	1.00345		1.081	0.05462		1.08113	0.05462
2.8899	0.63073		1.082	0.05469		1.08213	0.05469
2.88989	0.77346		1.083	0.05476		1.08313	0.05476
2.88541	1.25034		1.084	0.05483		1.08413	0.05483
2.88599	1.17032		1.085	0.05489		1.08513	0.05489
2.88349	1.50941		1.086	0.05496		1.08613	0.05496
2.88683	1.17977		1.087	0.05503		1.08713	0.05503
2.89208	0.71543		1.088	0.0551		1.08813	0.0551
2.89192	0.76655		1.089	0.05517		1.08913	0.05517
2.88757	1.20635		1.09	0.05524		1.09013	0.05524
2.8909	0.85546		1.091	0.05531		1.09113	0.05531
2.88722	1.4023		1.092	0.05538		1.09213	0.05538
2.8906	1.06539		1.093	0.05544		1.09313	0.05544
2.88967	1.2018		1.094	0.05551		1.09413	0.05551
2.89027	1.12702		1.095	0.05558		1.09513	0.05558
2.88743	1.5366		1.096	0.05565		1.09613	0.05565
2.88981	1.37684		1.097	0.05572		1.09713	0.05572
2.89218	1.13784		1.098	0.05579		1.09813	0.05579
2.89341	0.98545		1.099	0.05586		1.09913	0.05586
2.89426	0.8988		1.1	0.05593		1.10013	0.05593
2.89385	1.05654		1.101	0.056		1.10113	0.056
2.8944	1.09191		1.102	0.05607		1.10213	0.05607
2.89519	1.02034		1.103	0.05614		1.10313	0.05614
2.89628	0.87294		1.104	0.05621		1.10413	0.05621
2.89732	0.78354		1.105	0.05628		1.10513	0.05628
2.89793	0.73156		1.106	0.05635		1.10613	0.05635
2.89615	1.05858		1.107	0.05642		1.10713	0.05642
2.89288	1.49251		1.108	0.05649		1.10813	0.05649
2.89811	0.90407		1.109	0.05656		1.10913	0.05656
2.89866	0.95015		1.11	0.05663		1.11013	0.05663
2.89839	0.93496		1.111	0.0567		1.11114	0.0567
2.89826	1.02484		1.112	0.05677		1.11214	0.05677
2.89631	1.34273		1.113	0.05684		1.11314	0.05684
2.90079	0.80592		1.114	0.05691		1.11414	0.05691
2.90034	0.91237		1.115	0.05698		1.11514	0.05698
2.90343	0.52814		1.116	0.05705		1.11614	0.05705
2.89877	1.22133		1.117	0.05712		1.11714	0.05712
2.90165	0.9183		1.118	0.05719		1.11814	0.05719
2.89818	1.38112		1.119	0.05726		1.11914	0.05726
2.90055	1.09677		1.12	0.05733		1.12014	0.05733
2.90297	0.83327		1.121	0.0574		1.12114	0.0574
2.90035	1.3292		1.122	0.05747		1.12214	0.05747
2.9039	0.91528		1.123	0.05754		1.12314	0.05754
2.90416	0.87824		1.124	0.05761		1.12414	0.05761
2.90434	0.87828		1.125	0.05768		1.12514	0.05768
2.90178	1.23107		1.126	0.05775		1.12614	0.05775
2.90552	0.90277		1.127	0.05782		1.12714	0.05782
2.90173	1.45514		1.128	0.05789		1.12814	0.05789
2.90393	1.20021		1.129	0.05797		1.12914	0.05797
2.90328	1.26233		1.13	0.05804		1.13014	0.05804
2.90517	1.08296		1.131	0.05811		1.13114	0.05811
2.90508	1.24871		1.132	0.05818		1.13214	0.05818
2.9085	0.83495		1.133	0.05825		1.13314	0.05825
2.90915	0.94627		1.134	0.05832		1.13414	0.05832
2.90797	1.02338		1.135	0.05839		1.13514	0.05839
2.90619	1.2132		1.136	0.05846		1.13614	0.05846
2.90892	1.01195		1.137	0.05854		1.13714	0.05854
2.90516	1.4647		1.138	0.05861		1.13814	0.05861
2.90746	1.24218		1.139	0.05868		1.13914	0.05868
2.90852	1.25594		1.14	0.05875		1.14014	0.05875
2.912	0.72243		1.141	0.05882		1.14114	0.05882
2.91067	0.9673		1.142	0.05889		1.14214	0.05889
2.90833	1.31902		1.143	0.05897		1.14314	0.05897
2.90957	1.20856		1.144	0.05904		1.14414	0.05904
2.90897	1.30107		1.145	0.05911		1.14514	0.05911
2.91531	0.5462		1.146	0.05918		1.14614	0.05918
2.91148	1.10768		1.147	0.05925		1.14714	0.05925
2.91214	1.12938		1.148	0.05933		1.14814	0.05933
2.91419	0.95452		1.149	0.0594		1.14914	0.0594
2.91057	1.37212		1.15	0.05947		1.15014	0.05947
2.91301	1.12476		1.151	0.05954		1.15114	0.05954
2.91419	1.03449		1.152	0.05962		1.15214	0.05962
2.91285	1.24906		1.153	0.05969		1.15314	0.05969
2.91622	1.0069		1.154	0.05976		1.15414	0.05976
2.91291	1.30819		1.155	0.05983		1.15514	0.05983
2.91391	1.27094		1.156	0.05991		1.15614	0.05991
2.91663	1.12092		1.157	0.05998		1.15714	0.05998
2.91588	1.1758		1.158	0.06005		1.15814	0.06005
2.91486	1.45053		1.159	0.06012		1.15914	0.06012
2.91882	0.85586		1.16	0.0602		1.16014	0.0602
2.92085	0.61989		1.161	0.06027		1.16114	0.06027
2.91733	1.14215		1.162	0.06034		1.16214	0.06034
2.91815	1.11277		1.163	0.06042		1.16314	0.06042
2.91659	1.34362		1.164	0.06049		1.16414	0.06049
2.91811	1.14991		1.165	0.06056		1.16514	0.06056
2.91703	1.32557		1.166	0.06064		1.16614	0.06064
2.91714	1.40575		1.167	0.06071		1.16714	0.06071
2.91858	1.28954		1.168	0.06078		1.16814	0.06078
2.92222	0.88008		1.169	0.06086		1.16914	0.06086
2.9223	0.97372		1.17	0.06093		1.17015	0.06093
2.91934	1.28083		1.171	0.061		1.17115	0.061
2.9259	0.61618		1.172	0.06108		1.17215	0.06108
2.92369	1.10032		1.173	0.06115		1.17315	0.06115
2.91867	1.60849		1.174	0.06122		1.17415	0.06122
2.92264	1.22752		1.175	0.0613		1.17515	0.0613
2.92601	0.81769		1.176	0.06137		1.17615	0.06137
2.92504	0.93973		1.177	0.06145		1.17715	0.06145
2.92327	1.20232		1.178	0.06152		1.17815	0.06152
2.92311	1.26363		1.179	0.06159		1.17915	0.06159
2.92466	1.09619		1.18	0.06167		1.18015	0.06167
2.92429	1.2741		1.181	0.06174		1.18115	0.06174
2.92364	1.43668		1.182	0.06182		1.18215	0.06182
2.92548	1.17692		1.183	0.06189		1.18315	0.06189
2.92437	1.3566		1.184	0.06197		1.18415	0.06197
2.92561	1.23171		1.185	0.06204		1.18515	0.06204
2.92966	0.78418		1.186	0.06211		1.18615	0.06211
2.93019	0.84548		1.187	0.06219		1.18715	0.06219
2.92715	1.22224		1.188	0.06226		1.18815	0.06226
2.92633	1.35836		1.189	0.06234		1.18915	0.06234
2.9323	0.6514		1.19	0.06241		1.19015	0.06241
2.92771	1.2561		1.191	0.06249		1.19115	0.06249
2.92938	1.14116		1.192	0.06256		1.19215	0.06256
2.92941	1.22705		1.193	0.06264		1.19315	0.06264
2.92615	1.65552		1.194	0.06271		1.19415	0.06271
2.93057	1.09857		1.195	0.06279		1.19515	0.06279
2.93	1.2215		1.196	0.06286		1.19615	0.06286
2.92954	1.36939		1.197	0.06294		1.19715	0.06294
2.93198	1.1907		1.198	0.06301		1.19815	0.06301
2.93164	1.19232		1.199	0.06309		1.19915	0.06309
2.92733	1.75292		1.2	0.06316		1.20015	0.06316
2.93323	1.06255		1.201	0.06324		1.20115	0.06324
2.93283	1.20047		1.202	0.06332		1.20215	0.06332
2.93515	1.00712		1.203	0.06339		1.20315	0.06339
2.93382	1.27856		1.204	0.06347		1.20415	0.06347
2.93034	1.63274		1.205	0.06354		1.20515	0.06354
2.92924	1.82415		1.206	0.06362		1.20615	0.06362
2.9316	1.6094		1.207	0.06369		1.20715	0.06369
2.93314	1.489		1.208	0.06377		1.20815	0.06377
2.93399	1.40286		1.209	0.06385		1.20915	0.06385
2.93752	0.9762		1.21	0.06392		1.21015	0.06392
2.93362	1.49737		1.211	0.064		1.21115	0.064
2.93497	1.43228		1.212	0.06408		1.21215	0.06408
2.93782	1.14154		1.213	0.06415		1.21315	0.06415
2.93953	1.0123		1.214	0.06423		1.21415	0.06423
2.93524	1.53687		1.215	0.0643		1.21515	0.0643
2.93798	1.22446		1.216	0.06438		1.21615	0.06438
2.93508	1.6793		1.217	0.06446		1.21715	0.06446
2.94029	1.12965		1.218	0.06453		1.21815	0.06453
2.93915	1.26944		1.219	0.06461		1.21915	0.06461
2.94082	1.07559		1.22	0.06469		1.22015	0.06469
2.93874	1.35484		1.221	0.06477		1.22115	0.06477
2.94248	1.00502		1.222	0.06484		1.22215	0.06484
2.94438	0.84219		1.223	0.06492		1.22315	0.06492
2.93854	1.57284		1.224	0.065		1.22415	0.065
2.93939	1.57815		1.225	0.06507		1.22515	0.06507
2.94469	0.87451		1.226	0.06515		1.22616	0.06515
2.94124	1.39351		1.227	0.06523		1.22716	0.06523
2.94137	1.45418		1.228	0.06531		1.22816	0.06531
2.9447	1.09304		1.229	0.06538		1.22916	0.06538
2.94311	1.30158		1.23	0.06546		1.23016	0.06546
2.94311	1.32277		1.231	0.06554		1.23116	0.06554
2.94402	1.39874		1.232	0.06562		1.23216	0.06562
2.94796	0.88559		1.233	0.06569		1.23316	0.06569
2.95109	0.66209		1.234	0.06577		1.23416	0.06577
2.94676	1.12491		1.235	0.06585		1.23516	0.06585
2.9454	1.2708		1.236	0.06593		1.23616	0.06593
2.94657	1.24769		1.237	0.06601		1.23716	0.06601
2.94969	0.96102		1.238	0.06608		1.23816	0.06608
2.94874	1.06684		1.239	0.06616		1.23916	0.06616
2.95037	0.90089		1.24	0.06624		1.24016	0.06624
2.94992	1.02753		1.241	0.06632		1.24116	0.06632
2.94618	1.53832		1.242	0.0664		1.24216	0.0664
2.94645	1.56016		1.243	0.06647		1.24316	0.06647
2.94958	1.23413		1.244	0.06655		1.24416	0.06655
2.94875	1.39419		1.245	0.06663		1.24516	0.06663
2.95142	1.03648		1.246	0.06671		1.24616	0.06671
2.95194	1.07613		1.247	0.06679		1.24716	0.06679
2.9515	1.18399		1.248	0.06687		1.24816	0.06687
2.95183	1.22568		1.249	0.06695		1.24916	0.06695
2.95218	1.21754		1.25	0.06703		1.25016	0.06703
2.95554	0.81952		1.251	0.06711		1.25116	0.06711
2.95249	1.23847		1.252	0.06718		1.25216	0.06718
2.9543	1.09477		1.253	0.06726		1.25316	0.06726
2.95193	1.42355		1.254	0.06734		1.25416	0.06734
2.95458	1.17968		1.255	0.06742		1.25516	0.06742
2.95178	1.49498		1.256	0.0675		1.25616	0.0675
2.95022	1.7771		1.257	0.06758		1.25716	0.06758
2.95709	0.9978		1.258	0.06766		1.25816	0.06766
2.95161	1.69598		1.259	0.06774		1.25916	0.06774
2.95795	0.93333		1.26	0.06782		1.26016	0.06782
2.95467	1.44584		1.261	0.0679		1.26116	0.0679
2.9558	1.33147		1.262	0.06798		1.26216	0.06798
2.95788	1.14023		1.263	0.06806		1.26316	0.06806
2.95848	1.13679		1.264	0.06814		1.26416	0.06814
2.95556	1.51414		1.265	0.06822		1.26516	0.06822
2.96025	1.07156		1.266	0.0683		1.26616	0.0683
2.95852	1.24403		1.267	0.06838		1.26716	0.06838
2.95515	1.76286		1.268	0.06846		1.26816	0.06846
2.95757	1.46508		1.269	0.06854		1.26916	0.06854
2.95947	1.30018		1.27	0.06862		1.27016	0.06862
2.95949	1.2697		1.271	0.0687		1.27116	0.0687
2.96048	1.25485		1.272	0.06878		1.27216	0.06878
2.95641	1.86136		1.273	0.06886		1.27316	0.06886
2.96167	1.22714		1.274	0.06894		1.27416	0.06894
2.96053	1.37355		1.275	0.06902		1.27516	0.06902
2.96356	1.01824		1.276	0.06911		1.27616	0.06911
2.96044	1.50237		1.277	0.06919		1.27716	0.06919
2.96281	1.27708		1.278	0.06927		1.27816	0.06927
2.96196	1.42301		1.279	0.06935		1.27917	0.06935
2.96335	1.35267		1.28	0.06943		1.28017	0.06943
2.96328	1.30208		1.281	0.06951		1.28117	0.06951
2.9643	1.27385		1.282	0.06959		1.28217	0.06959
2.96492	1.26854		1.283	0.06967		1.28317	0.06967
2.96305	1.53219		1.284	0.06976		1.28417	0.06976
2.96225	1.66379		1.285	0.06984		1.28517	0.06984
2.96951	0.81404		1.286	0.06992		1.28617	0.06992
2.96336	1.62218		1.287	0.07		1.28717	0.07
2.96618	1.36431		1.288	0.07008		1.28817	0.07008
2.9708	0.82993		1.289	0.07016		1.28917	0.07016
2.9693	1.20569		1.29	0.07025		1.29017	0.07025
2.96953	1.06141		1.291	0.07033		1.29117	0.07033
2.97085	1.10793		1.292	0.07041		1.29217	0.07041
2.96499	1.72875		1.293	0.07049		1.29317	0.07049
2.96623	1.63675		1.294	0.07057		1.29417	0.07057
2.96829	1.40236		1.295	0.07066		1.29517	0.07066
2.96758	1.49476		1.296	0.07074		1.29617	0.07074
2.9703	1.35542		1.297	0.07082		1.29717	0.07082
2.97023	1.34605		1.298	0.0709		1.29817	0.0709
2.97144	1.27856		1.299	0.07099		1.29917	0.07099
2.96749	1.87909		1.3	0.07107		1.30017	0.07107
2.97067	1.39075		1.301	0.07115		1.30117	0.07115
2.96973	1.58276		1.302	0.07124		1.30217	0.07124
2.97027	1.67814		1.303	0.07132		1.30317	0.07132
2.97114	1.52504		1.304	0.0714		1.30417	0.0714
2.97102	1.58916		1.305	0.07149		1.30517	0.07149
2.96937	1.78935		1.306	0.07157		1.30617	0.07157
2.97147	1.62675		1.307	0.07165		1.30717	0.07165
2.97297	1.51612		1.308	0.07174		1.30817	0.07174
2.97395	1.42229		1.309	0.07182		1.30917	0.07182
2.97724	1.02596		1.31	0.0719		1.31017	0.0719
2.97374	1.49771		1.311	0.07199		1.31117	0.07199
2.975	1.47133		1.312	0.07207		1.31217	0.07207
2.97493	1.53225		1.313	0.07215		1.31317	0.07215
2.97663	1.36635		1.314	0.07224		1.31417	0.07224
2.97695	1.31581		1.315	0.07232		1.31517	0.07232
2.98015	0.99154		1.316	0.07241		1.31617	0.07241
2.97606	1.57698		1.317	0.07249		1.31717	0.07249
2.9809	1.00615		1.318	0.07257		1.31817	0.07257
2.97814	1.41907		1.319	0.07266		1.31917	0.07266
2.97844	1.37748		1.32	0.07274		1.32017	0.07274
2.97715	1.60681		1.321	0.07283		1.32117	0.07283
2.97982	1.35236		1.322	0.07291		1.32217	0.07291
2.98114	1.30291		1.323	0.073		1.32317	0.073
2.9803	1.3969		1.324	0.07308		1.32417	0.07308
2.9798	1.44653		1.325	0.07317		1.32517	0.07317
2.98198	1.27808		1.326	0.07325		1.32617	0.07325
2.9827	1.22013		1.327	0.07334		1.32717	0.07334
2.98194	1.42909		1.328	0.07342		1.32817	0.07342
2.98077	1.55818		1.329	0.07351		1.32917	0.07351
2.98093	1.57012		1.33	0.07359		1.33018	0.07359
2.98093	1.62451		1.331	0.07368		1.33118	0.07368
2.98108	1.71167		1.332	0.07376		1.33218	0.07376
2.98586	1.1537		1.333	0.07385		1.33318	0.07385
2.98043	1.89805		1.334	0.07393		1.33418	0.07393
2.98649	1.18349		1.335	0.07402		1.33518	0.07402
2.98264	1.62975		1.336	0.07411		1.33618	0.07411
2.98831	1.04179		1.337	0.07419		1.33718	0.07419
2.98634	1.39954		1.338	0.07428		1.33818	0.07428
2.98099	2.05108		1.339	0.07436		1.33918	0.07436
2.9873	1.31188		1.34	0.07445		1.34018	0.07445
2.98696	1.4032		1.341	0.07454		1.34118	0.07454
2.98548	1.62504		1.342	0.07462		1.34218	0.07462
2.98746	1.48947		1.343	0.07471		1.34318	0.07471
2.9913	1.03696		1.344	0.0748		1.34418	0.0748
2.98784	1.4712		1.345	0.07488		1.34518	0.07488
2.98825	1.45487		1.346	0.07497		1.34618	0.07497
2.98986	1.35859		1.347	0.07506		1.34718	0.07506
2.99031	1.3263		1.348	0.07514		1.34818	0.07514
2.98783	1.71907		1.349	0.07523		1.34918	0.07523
2.99152	1.24532		1.35	0.07532		1.35018	0.07532
2.99213	1.23767		1.351	0.0754		1.35118	0.0754
2.9876	1.86865		1.352	0.07549		1.35218	0.07549
2.98914	1.78322		1.353	0.07558		1.35318	0.07558
2.98706	2.03366		1.354	0.07566		1.35418	0.07566
2.99085	1.5841		1.355	0.07575		1.35518	0.07575
2.99304	1.34144		1.356	0.07584		1.35618	0.07584
2.99168	1.65371		1.357	0.07593		1.35718	0.07593
2.99043	1.82354		1.358	0.07602		1.35818	0.07602
2.9906	1.8262		1.359	0.0761		1.35918	0.0761
2.99145	1.82047		1.36	0.07619		1.36018	0.07619
2.99561	1.28648		1.361	0.07628		1.36118	0.07628
2.99529	1.38264		1.362	0.07637		1.36218	0.07637
2.99489	1.51587		1.363	0.07646		1.36318	0.07646
2.99385	1.67093		1.364	0.07654		1.36418	0.07654
2.99573	1.45557		1.365	0.07663		1.36518	0.07663
2.99627	1.42174		1.366	0.07672		1.36618	0.07672
2.99191	2.05083		1.367	0.07681		1.36718	0.07681
2.99506	1.78243		1.368	0.0769		1.36818	0.0769
2.99722	1.51465		1.369	0.07699		1.36918	0.07699
2.99596	1.69171		1.37	0.07707		1.37018	0.07707
2.99653	1.65825		1.371	0.07716		1.37118	0.07716
2.99668	1.74059		1.372	0.07725		1.37218	0.07725
3.00154	1.21939		1.373	0.07734		1.37318	0.07734
3.00049	1.37517		1.374	0.07743		1.37418	0.07743
2.9976	1.72091		1.375	0.07752		1.37518	0.07752
2.9994	1.58267		1.376	0.07761		1.37618	0.07761
2.99945	1.61637		1.377	0.0777		1.37718	0.0777
3.0035	1.19562		1.378	0.07779		1.37818	0.07779
3.00029	1.61472		1.379	0.07788		1.37919	0.07788
3.00408	1.21086		1.38	0.07797		1.38019	0.07797
2.99976	1.73829		1.381	0.07806		1.38119	0.07806
3.00339	1.38083		1.382	0.07815		1.38219	0.07815
3.00353	1.57222		1.383	0.07824		1.38319	0.07824
3.00158	1.72061		1.384	0.07833		1.38419	0.07833
3.00304	1.56276		1.385	0.07842		1.38519	0.07842
3.0052	1.4846		1.386	0.07851		1.38619	0.07851
3.00257	1.80934		1.387	0.0786		1.38719	0.0786
3.00696	1.32306		1.388	0.07869		1.38819	0.07869
3.00321	1.78126		1.389	0.07878		1.38919	0.07878
3.00504	1.57994		1.39	0.07887		1.39019	0.07887
3.00568	1.56859		1.391	0.07896		1.39119	0.07896
3.0071	1.4206		1.392	0.07905		1.39219	0.07905
3.00432	1.8647		1.393	0.07914		1.39319	0.07914
3.00379	1.93358		1.394	0.07923		1.39419	0.07923
3.00692	1.55995		1.395	0.07933		1.39519	0.07933
3.00639	1.70252		1.396	0.07942		1.39619	0.07942
3.00833	1.5058		1.397	0.07951		1.39719	0.07951
3.01106	1.25181		1.398	0.0796		1.39819	0.0796
3.00778	1.69206		1.399	0.07969		1.39919	0.07969
3.00879	1.5783		1.4	0.07978		1.40019	0.07978
3.00828	1.66235		1.401	0.07987		1.40119	0.07987
3.01014	1.5424		1.402	0.07997		1.40219	0.07997
3.01024	1.64981		1.403	0.08006		1.40319	0.08006
3.00955	1.82543		1.404	0.08015		1.40419	0.08015
3.00927	1.77344		1.405	0.08024		1.40519	0.08024
3.01167	1.57259		1.406	0.08033		1.40619	0.08033
3.01437	1.42863		1.407	0.08043		1.40719	0.08043
3.01396	1.48857		1.408	0.08052		1.40819	0.08052
3.01177	1.75451		1.409	0.08061		1.40919	0.08061
3.01312	1.53183		1.41	0.0807		1.41019	0.0807
3.01177	1.74466		1.411	0.0808		1.41119	0.0808
3.01194	1.84169		1.412	0.08089		1.41219	0.08089
3.01509	1.52409		1.413	0.08098		1.41319	0.08098
3.01552	1.50006		1.414	0.08108		1.41419	0.08108
3.01343	1.77111		1.415	0.08117		1.41519	0.08117
3.01074	2.13221		1.416	0.08126		1.41619	0.08126
3.01165	2.0938		1.417	0.08136		1.41719	0.08136
3.01663	1.57422		1.418	0.08145		1.41819	0.08145
3.01476	1.81417		1.419	0.08154		1.41919	0.08154
3.01682	1.57195		1.42	0.08164		1.42019	0.08164
3.01515	1.8163		1.421	0.08173		1.42119	0.08173
3.01424	2.00805		1.422	0.08182		1.42219	0.08182
3.01072	2.51339		1.423	0.08192		1.42319	0.08192
3.01807	1.66543		1.424	0.08201		1.42419	0.08201
3.01576	1.96189		1.425	0.08211		1.4252	0.08211
3.01524	2.0576		1.426	0.0822		1.4262	0.0822
3.01924	1.63846		1.427	0.08229		1.4272	0.08229
3.01698	1.99888		1.428	0.08239		1.4282	0.08239
3.01895	1.78397		1.429	0.08248		1.4292	0.08248
3.01717	2.0531		1.43	0.08258		1.4302	0.08258
3.01981	1.76615		1.431	0.08267		1.4312	0.08267
3.02068	1.71479		1.432	0.08277		1.4322	0.08277
3.02185	1.66007		1.433	0.08286		1.4332	0.08286
3.01704	2.28128		1.434	0.08296		1.4342	0.08296
3.02144	1.8335		1.435	0.08305		1.4352	0.08305
3.02497	1.43377		1.436	0.08315		1.4362	0.08315
3.02033	2.00411		1.437	0.08324		1.4372	0.08324
3.02346	1.69864		1.438	0.08334		1.4382	0.08334
3.02433	1.62444		1.439	0.08344		1.4392	0.08344
3.02311	1.89515		1.44	0.08353		1.4402	0.08353
3.02353	1.77709		1.441	0.08363		1.4412	0.08363
3.02442	1.7721		1.442	0.08372		1.4422	0.08372
3.02545	1.70811		1.443	0.08382		1.4432	0.08382
3.02686	1.57947		1.444	0.08392		1.4442	0.08392
3.01873	2.55106		1.445	0.08401		1.4452	0.08401
3.01934	2.56805		1.446	0.08411		1.4462	0.08411
3.0211	2.43985		1.447	0.0842		1.4472	0.0842
3.02703	1.74917		1.448	0.0843		1.4482	0.0843
3.02792	1.67091		1.449	0.0844		1.4492	0.0844
3.02489	2.0712		1.45	0.08449		1.4502	0.08449
3.02627	2.00167		1.451	0.08459		1.4512	0.08459
3.0249	2.17868		1.452	0.08469		1.4522	0.08469
3.03124	1.5255		1.453	0.08479		1.4532	0.08479
3.02691	2.05135		1.454	0.08488		1.4542	0.08488
3.02961	1.76013		1.455	0.08498		1.4552	0.08498
3.02523	2.30753		1.456	0.08508		1.4562	0.08508
3.02915	1.91015		1.457	0.08517		1.4572	0.08517
3.02941	1.94651		1.458	0.08527		1.4582	0.08527
3.02794	2.19998		1.459	0.08537		1.4592	0.08537
3.03089	1.8166		1.46	0.08547		1.4602	0.08547
3.0324	1.6427		1.461	0.08557		1.4612	0.08557
3.03256	1.72384		1.462	0.08566		1.4622	0.08566
3.03361	1.67216		1.463	0.08576		1.4632	0.08576
3.03728	1.31639		1.464	0.08586		1.4642	0.08586
3.03412	1.69202		1.465	0.08596		1.4652	0.08596
3.03084	2.09806		1.466	0.08606		1.4662	0.08606
3.03502	1.67575		1.467	0.08616		1.4672	0.08616
3.03185	2.18833		1.468	0.08626		1.4682	0.08626
3.03277	2.13459		1.469	0.08635		1.46921	0.08635
3.03645	1.62786		1.47	0.08645		1.47021	0.08645
3.03666	1.60986		1.471	0.08655		1.47121	0.08655
3.03494	1.93254		1.472	0.08665		1.47221	0.08665
3.03606	1.88904		1.473	0.08675		1.47321	0.08675
3.03448	2.13087		1.474	0.08685		1.47421	0.08685
3.03829	1.70467		1.475	0.08695		1.47521	0.08695
3.03846	1.66881		1.476	0.08705		1.47621	0.08705
3.04004	1.54997		1.477	0.08715		1.47721	0.08715
3.03752	1.94915		1.478	0.08725		1.47821	0.08725
3.03708	2.01605		1.479	0.08735		1.47921	0.08735
3.03986	1.70603		1.48	0.08745		1.48021	0.08745
3.03892	1.83392		1.481	0.08755		1.48121	0.08755
3.04095	1.6804		1.482	0.08765		1.48221	0.08765
3.04091	1.758		1.483	0.08775		1.48321	0.08775
3.04365	1.52256		1.484	0.08785		1.48421	0.08785
3.0389	2.0706		1.485	0.08795		1.48521	0.08795
3.04205	1.80463		1.486	0.08805		1.48621	0.08805
3.0403	2.01454		1.487	0.08815		1.48721	0.08815
3.04127	1.96501		1.488	0.08825		1.48821	0.08825
3.04185	1.95552		1.489	0.08836		1.48921	0.08836
3.04212	1.94282		1.49	0.08846		1.49021	0.08846
3.04482	1.61399		1.491	0.08856		1.49121	0.08856
3.04106	2.18292		1.492	0.08866		1.49221	0.08866
3.04689	1.7168		1.493	0.08876		1.49321	0.08876
3.04217	2.15616		1.494	0.08886		1.49421	0.08886
3.03917	2.52662		1.495	0.08896		1.49521	0.08896
3.04341	2.07317		1.496	0.08907		1.49621	0.08907
3.04507	2.00864		1.497	0.08917		1.49721	0.08917
3.0458	1.94068		1.498	0.08927		1.49821	0.08927
3.04868	1.57784		1.499	0.08937		1.49921	0.08937
3.04396	2.18839		1.5	0.08948		1.50021	0.08948
3.04686	1.84876		1.501	0.08958		1.50121	0.08958
3.0423	2.55142		1.502	0.08968		1.50221	0.08968
3.04705	2.02531		1.503	0.08978		1.50321	0.08978
3.04635	2.12648		1.504	0.08989		1.50421	0.08989
3.04957	1.75206		1.505	0.08999		1.50521	0.08999
3.05058	1.68841		1.506	0.09009		1.50621	0.09009
3.05064	1.72907		1.507	0.0902		1.50721	0.0902
3.04497	2.52595		1.508	0.0903		1.50821	0.0903
3.04582	2.42091		1.509	0.0904		1.50921	0.0904
3.04995	1.94709		1.51	0.09051		1.51021	0.09051
3.05036	1.91195		1.511	0.09061		1.51122	0.09061
3.049	2.20603		1.512	0.09072		1.51222	0.09072
3.04817	2.39407		1.513	0.09082		1.51322	0.09082
3.04942	2.26383		1.514	0.09092		1.51422	0.09092
3.05045	2.12126		1.515	0.09103		1.51522	0.09103
3.04938	2.30622		1.516	0.09113		1.51622	0.09113
3.05066	2.21503		1.517	0.09124		1.51722	0.09124
3.05291	2.01228		1.518	0.09134		1.51822	0.09134
3.055	1.81713		1.519	0.09145		1.51922	0.09145
3.05391	2.01638		1.52	0.09155		1.52022	0.09155
3.05644	1.72685		1.521	0.09166		1.52122	0.09166
3.05683	1.79221		1.522	0.09176		1.52222	0.09176
3.05196	2.41065		1.523	0.09187		1.52322	0.09187
3.0519	2.44195		1.524	0.09197		1.52422	0.09197
3.05879	1.63938		1.525	0.09208		1.52522	0.09208
3.0549	2.1041		1.526	0.09218		1.52622	0.09218
3.05367	2.35129		1.527	0.09229		1.52722	0.09229
3.06015	1.60525		1.528	0.0924		1.52822	0.0924
3.05628	2.13532		1.529	0.0925		1.52922	0.0925
3.05461	2.34886		1.53	0.09261		1.53022	0.09261
3.05491	2.33312		1.531	0.09271		1.53122	0.09271
3.05687	2.21712		1.532	0.09282		1.53222	0.09282
3.06162	1.81581		1.533	0.09293		1.53322	0.09293
3.05695	2.29317		1.534	0.09303		1.53422	0.09303
3.05867	2.09906		1.535	0.09314		1.53522	0.09314
3.06185	1.74388		1.536	0.09325		1.53622	0.09325
3.05723	2.39585		1.537	0.09335		1.53722	0.09335
3.05987	2.14198		1.538	0.09346		1.53822	0.09346
3.06069	2.09829		1.539	0.09357		1.53922	0.09357
3.05958	2.22826		1.54	0.09368		1.54022	0.09368
3.06303	1.83277		1.541	0.09378		1.54122	0.09378
3.06377	1.83833		1.542	0.09389		1.54222	0.09389
3.06416	1.86278		1.543	0.094		1.54322	0.094
3.06211	2.14219		1.544	0.09411		1.54422	0.09411
3.06668	1.6143		1.545	0.09422		1.54522	0.09422
3.06576	1.76081		1.546	0.09432		1.54622	0.09432
3.06428	2.01038		1.547	0.09443		1.54722	0.09443
3.0624	2.30143		1.548	0.09454		1.54822	0.09454
3.0639	2.2461		1.549	0.09465		1.54922	0.09465
3.0639	2.18654		1.55	0.09476		1.55022	0.09476
3.06686	1.84749		1.551	0.09487		1.55123	0.09487
3.06586	2.06995		1.552	0.09498		1.55223	0.09498
3.06691	2.03254		1.553	0.09509		1.55323	0.09509
3.06441	2.35004		1.554	0.09519		1.55423	0.09519
3.06451	2.36851		1.555	0.0953		1.55523	0.0953
3.06643	2.14917		1.556	0.09541		1.55623	0.09541
3.06463	2.46036		1.557	0.09552		1.55723	0.09552
3.06824	2.09699		1.558	0.09563		1.55823	0.09563
3.06838	2.11047		1.559	0.09574		1.55923	0.09574
3.06519	2.60717		1.56	0.09585		1.56023	0.09585
3.06598	2.46936		1.561	0.09596		1.56123	0.09596
3.07034	1.99786		1.562	0.09607		1.56223	0.09607
3.06921	2.25791		1.563	0.09618		1.56323	0.09618
3.07176	1.95579		1.564	0.0963		1.56423	0.0963
3.06734	2.50218		1.565	0.09641		1.56523	0.09641
3.06718	2.55632		1.566	0.09652		1.56623	0.09652
3.07021	2.27579		1.567	0.09663		1.56723	0.09663
3.06925	2.43602		1.568	0.09674		1.56823	0.09674
3.07134	2.25116		1.569	0.09685		1.56923	0.09685
3.06973	2.51468		1.57	0.09696		1.57023	0.09696
3.06927	2.53184		1.571	0.09707		1.57123	0.09707
3.07251	2.22986		1.572	0.09719		1.57223	0.09719
3.07165	2.40089		1.573	0.0973		1.57323	0.0973
3.07198	2.44392		1.574	0.09741		1.57423	0.09741
3.07146	2.48279		1.575	0.09752		1.57523	0.09752
3.0747	2.1108		1.576	0.09763		1.57623	0.09763
3.07326	2.39394		1.577	0.09775		1.57723	0.09775
3.0728	2.52212		1.578	0.09786		1.57823	0.09786
3.07337	2.48298		1.579	0.09797		1.57923	0.09797
3.07364	2.50624		1.58	0.09809		1.58023	0.09809
3.0774	2.14386		1.581	0.0982		1.58123	0.0982
3.07548	2.34779		1.582	0.09831		1.58223	0.09831
3.07492	2.521		1.583	0.09842		1.58323	0.09842
3.08027	1.87987		1.584	0.09854		1.58423	0.09854
3.0783	2.23328		1.585	0.09865		1.58523	0.09865
3.08103	1.82812		1.586	0.09877		1.58623	0.09877
3.07878	2.24893		1.587	0.09888		1.58723	0.09888
3.07941	2.19294		1.588	0.09899		1.58823	0.09899
3.08084	2.04488		1.589	0.09911		1.58924	0.09911
3.0819	1.94763		1.59	0.09922		1.59024	0.09922
3.07597	2.72785		1.591	0.09934		1.59124	0.09934
3.07875	2.44268		1.592	0.09945		1.59224	0.09945
3.08068	2.28573		1.593	0.09957		1.59324	0.09957
3.08074	2.30725		1.594	0.09968		1.59424	0.09968
3.08124	2.2821		1.595	0.0998		1.59524	0.0998
3.08084	2.36158		1.596	0.09991		1.59624	0.09991
3.0827	2.20554		1.597	0.10003		1.59724	0.10003
3.08354	2.1822		1.598	0.10014		1.59824	0.10014
3.08213	2.39246		1.599	0.10026		1.59924	0.10026
3.08213	2.4085		1.6	0.10037		1.60024	0.10037
3.07933	2.79598		1.601	0.10049		1.60124	0.10049
3.07882	2.93867		1.602	0.10061		1.60224	0.10061
3.08492	2.24944		1.603	0.10072		1.60324	0.10072
3.08574	2.2048		1.604	0.10084		1.60424	0.10084
3.08639	2.13191		1.605	0.10096		1.60524	0.10096
3.08495	2.3287		1.606	0.10107		1.60624	0.10107
3.08795	2.04579		1.607	0.10119		1.60724	0.10119
3.08548	2.43149		1.608	0.10131		1.60824	0.10131
3.08548	2.47111		1.609	0.10142		1.60924	0.10142
3.08691	2.30418		1.61	0.10154		1.61024	0.10154
3.08444	2.64723		1.611	0.10166		1.61124	0.10166
3.08418	2.76211		1.612	0.10178		1.61224	0.10178
3.08821	2.33534		1.613	0.10189		1.61324	0.10189
3.08987	2.17806		1.614	0.10201		1.61424	0.10201
3.08752	2.50798		1.615	0.10213		1.61524	0.10213
3.08761	2.51999		1.616	0.10225		1.61624	0.10225
3.0909	2.24071		1.617	0.10237		1.61724	0.10237
3.09258	2.0504		1.618	0.10248		1.61824	0.10248
3.09034	2.38672		1.619	0.1026		1.61924	0.1026
3.08991	2.44583		1.62	0.10272		1.62024	0.10272
3.08883	2.59262		1.621	0.10284		1.62124	0.10284
3.08979	2.56738		1.622	0.10296		1.62224	0.10296
3.09174	2.39063		1.623	0.10308		1.62324	0.10308
3.08954	2.7012		1.624	0.1032		1.62424	0.1032
3.08848	2.88399		1.625	0.10332		1.62524	0.10332
3.09185	2.4967		1.626	0.10344		1.62625	0.10344
3.0912	2.64426		1.627	0.10356		1.62725	0.10356
3.09373	2.3998		1.628	0.10368		1.62825	0.10368
3.09147	2.71869		1.629	0.1038		1.62925	0.1038
3.09604	2.17102		1.63	0.10392		1.63025	0.10392
3.09459	2.36709		1.631	0.10404		1.63125	0.10404
3.09742	2.15067		1.632	0.10416		1.63225	0.10416
3.09513	2.47734		1.633	0.10428		1.63325	0.10428
3.09455	2.58527		1.634	0.1044		1.63425	0.1044
3.09648	2.38282		1.635	0.10452		1.63525	0.10452
3.09472	2.62118		1.636	0.10465		1.63625	0.10465
3.09792	2.29999		1.637	0.10477		1.63725	0.10477
3.09325	2.9681		1.638	0.10489		1.63825	0.10489
3.09873	2.33438		1.639	0.10501		1.63925	0.10501
3.09492	2.80624		1.64	0.10513		1.64025	0.10513
3.09558	2.76757		1.641	0.10526		1.64125	0.10526
3.10187	2.09881		1.642	0.10538		1.64225	0.10538
3.09772	2.67352		1.643	0.1055		1.64325	0.1055
3.09953	2.49106		1.644	0.10562		1.64425	0.10562
3.10027	2.43979		1.645	0.10575		1.64525	0.10575
3.09999	2.44904		1.646	0.10587		1.64625	0.10587
3.09846	2.72383		1.647	0.10599		1.64725	0.10599
3.09995	2.61722		1.648	0.10612		1.64825	0.10612
3.10248	2.35558		1.649	0.10624		1.64925	0.10624
3.10147	2.48568		1.65	0.10636		1.65025	0.10636
3.09988	2.70322		1.651	0.10649		1.65125	0.10649
3.1009	2.68461		1.652	0.10661		1.65225	0.10661
3.10016	2.83053		1.653	0.10673		1.65325	0.10673
3.09889	3.03243		1.654	0.10686		1.65425	0.10686
3.10193	2.6984		1.655	0.10698		1.65525	0.10698
3.10281	2.60065		1.656	0.10711		1.65625	0.10711
3.1019	2.82769		1.657	0.10723		1.65725	0.10723
3.10186	2.86863		1.658	0.10736		1.65825	0.10736
3.10311	2.76109		1.659	0.10748		1.65925	0.10748
3.10126	3.03601		1.66	0.10761		1.66025	0.10761
3.10395	2.73529		1.661	0.10773		1.66126	0.10773
3.1021	3.04086		1.662	0.10786		1.66226	0.10786
3.10786	2.3961		1.663	0.10799		1.66326	0.10799
3.10888	2.30696		1.664	0.10811		1.66426	0.10811
3.10685	2.56507		1.665	0.10824		1.66526	0.10824
3.10884	2.37686		1.666	0.10836		1.66626	0.10836
3.10921	2.41211		1.667	0.10849		1.66726	0.10849
3.10817	2.61176		1.668	0.10862		1.66826	0.10862
3.1035	3.20538		1.669	0.10874		1.66926	0.10874
3.10796	2.68379		1.67	0.10887		1.67026	0.10887
3.10617	2.93486		1.671	0.109		1.67126	0.109
3.10994	2.59989		1.672	0.10913		1.67226	0.10913
3.1086	2.78235		1.673	0.10925		1.67326	0.10925
3.11188	2.40848		1.674	0.10938		1.67426	0.10938
3.10906	2.78142		1.675	0.10951		1.67526	0.10951
3.10642	3.13195		1.676	0.10964		1.67626	0.10964
3.10886	2.94978		1.677	0.10977		1.67726	0.10977
3.10766	3.19173		1.678	0.1099		1.67826	0.1099
3.11081	2.80131		1.679	0.11002		1.67926	0.11002
3.10982	3.03415		1.68	0.11015		1.68026	0.11015
3.11213	2.68827		1.681	0.11028		1.68126	0.11028
3.11392	2.54714		1.682	0.11041		1.68226	0.11041
3.11449	2.59364		1.683	0.11054		1.68326	0.11054
3.11267	2.90606		1.684	0.11067		1.68426	0.11067
3.1122	2.88017		1.685	0.1108		1.68526	0.1108
3.11404	2.69764		1.686	0.11093		1.68626	0.11093
3.11287	2.96051		1.687	0.11106		1.68726	0.11106
3.11615	2.60018		1.688	0.11119		1.68826	0.11119
3.11382	2.92328		1.689	0.11132		1.68926	0.11132
3.11137	3.25433		1.69	0.11145		1.69026	0.11145
3.11585	2.71649		1.691	0.11158		1.69126	0.11158
3.11681	2.6833		1.692	0.11171		1.69226	0.11171
3.11882	2.56685		1.693	0.11184		1.69326	0.11184
3.11593	2.91834		1.694	0.11198		1.69427	0.11198
3.11174	3.49383		1.695	0.11211		1.69527	0.11211
3.11381	3.25141		1.696	0.11224		1.69627	0.11224
3.11836	2.78774		1.697	0.11237		1.69727	0.11237
3.11835	2.81226		1.698	0.1125		1.69827	0.1125
3.11661	3.07761		1.699	0.11264		1.69927	0.11264
3.11613	3.14464		1.7	0.11277		1.70027	0.11277
3.1154	3.26187		1.701	0.1129		1.70127	0.1129
3.11539	3.35622		1.702	0.11303		1.70227	0.11303
3.11708	3.22492		1.703	0.11317		1.70327	0.11317
3.11686	3.28946		1.704	0.1133		1.70427	0.1133
3.11858	3.08701		1.705	0.11343		1.70527	0.11343
3.12154	2.74871		1.706	0.11357		1.70627	0.11357
3.12054	2.99827		1.707	0.1137		1.70727	0.1137
3.11992	3.12655		1.708	0.11384		1.70827	0.11384
3.11985	3.14742		1.709	0.11397		1.70927	0.11397
3.12024	3.17366		1.71	0.1141		1.71027	0.1141
3.1178	3.47371		1.711	0.11424		1.71127	0.11424
3.12382	2.82762		1.712	0.11437		1.71227	0.11437
3.1228	2.99901		1.713	0.11451		1.71327	0.11451
3.12415	2.90301		1.714	0.11464		1.71427	0.11464
3.12766	2.45975		1.715	0.11478		1.71527	0.11478
3.12437	2.8886		1.716	0.11491		1.71627	0.11491
3.12543	2.84273		1.717	0.11505		1.71727	0.11505
3.12533	2.94612		1.718	0.11519		1.71827	0.11519
3.1259	2.90454		1.719	0.11532		1.71927	0.11532
3.12609	2.89587		1.72	0.11546		1.72027	0.11546
3.12252	3.37477		1.721	0.11559		1.72127	0.11559
3.12694	2.92189		1.722	0.11573		1.72227	0.11573
3.126	3.09101		1.723	0.11587		1.72327	0.11587
3.12557	3.18233		1.724	0.11601		1.72427	0.11601
3.12772	2.96157		1.725	0.11614		1.72527	0.11614
3.12483	3.35255		1.726	0.11628		1.72628	0.11628
3.12556	3.36521		1.727	0.11642		1.72728	0.11642
3.12983	2.87602		1.728	0.11656		1.72828	0.11656
3.12791	3.14985		1.729	0.11669		1.72928	0.11669
3.12898	3.0649		1.73	0.11683		1.73028	0.11683
3.13181	2.71843		1.731	0.11697		1.73128	0.11697
3.12958	3.11828		1.732	0.11711		1.73228	0.11711
3.12817	3.35981		1.733	0.11725		1.73328	0.11725
3.13005	3.15744		1.734	0.11739		1.73428	0.11739
3.12955	3.23426		1.735	0.11753		1.73528	0.11753
3.12645	3.605		1.736	0.11767		1.73628	0.11767
3.13025	3.2454		1.737	0.11781		1.73728	0.11781
3.1279	3.61114		1.738	0.11795		1.73828	0.11795
3.13325	3.01281		1.739	0.11809		1.73928	0.11809
3.13285	3.05999		1.74	0.11823		1.74028	0.11823
3.13267	3.08847		1.741	0.11837		1.74128	0.11837
3.13387	3.10674		1.742	0.11851		1.74228	0.11851
3.13306	3.22181		1.743	0.11865		1.74328	0.11865
3.13177	3.44498		1.744	0.11879		1.74428	0.11879
3.13213	3.38751		1.745	0.11893		1.74528	0.11893
3.13275	3.34277		1.746	0.11907		1.74628	0.11907
3.12948	3.82949		1.747	0.11922		1.74728	0.11922
3.13105	3.71731		1.748	0.11936		1.74828	0.11936
3.13309	3.48918		1.749	0.1195		1.74928	0.1195
3.13379	3.43517		1.75	0.11964		1.75028	0.11964
3.13417	3.41039		1.751	0.11978		1.75128	0.11978
3.13736	3.117		1.752	0.11993		1.75228	0.11993
3.1317	3.89622		1.753	0.12007		1.75328	0.12007
3.13297	3.76807		1.754	0.12021		1.75428	0.12021
3.13395	3.72229		1.755	0.12036		1.75528	0.12036
3.13706	3.30622		1.756	0.1205		1.75628	0.1205
3.1391	3.16839		1.757	0.12064		1.75729	0.12064
3.13314	3.94419		1.758	0.12079		1.75829	0.12079
3.13496	3.75606		1.759	0.12093		1.75929	0.12093
3.13946	3.2477		1.76	0.12108		1.76029	0.12108
3.13564	3.77364		1.761	0.12122		1.76129	0.12122
3.13455	3.93934		1.762	0.12137		1.76229	0.12137
3.1372	3.72465		1.763	0.12151		1.76329	0.12151
3.13967	3.42611		1.764	0.12166		1.76429	0.12166
3.13863	3.55942		1.765	0.1218		1.76529	0.1218
3.1401	3.42568		1.766	0.12195		1.76629	0.12195
3.13791	3.80024		1.767	0.1221		1.76729	0.1221
3.13916	3.69426		1.768	0.12224		1.76829	0.12224
3.13931	3.73334		1.769	0.12239		1.76929	0.12239
3.1412	3.49469		1.77	0.12254		1.77029	0.12254
3.14181	3.45047		1.771	0.12268		1.77129	0.12268
3.14024	3.72822		1.772	0.12283		1.77229	0.12283
3.14489	3.29432		1.773	0.12298		1.77329	0.12298
3.14012	3.86371		1.774	0.12312		1.77429	0.12312
3.14426	3.38584		1.775	0.12327		1.77529	0.12327
3.13791	4.1645		1.776	0.12342		1.77629	0.12342
3.14302	3.64686		1.777	0.12357		1.77729	0.12357
3.14364	3.62653		1.778	0.12372		1.77829	0.12372
3.14452	3.56737		1.779	0.12387		1.77929	0.12387
3.14122	3.98288		1.78	0.12402		1.78029	0.12402
3.14593	3.44425		1.781	0.12416		1.78129	0.12416
3.14436	3.7124		1.782	0.12431		1.78229	0.12431
3.14339	3.92551		1.783	0.12446		1.78329	0.12446
3.14356	3.92259		1.784	0.12461		1.78429	0.12461
3.14598	3.67868		1.785	0.12476		1.78529	0.12476
3.14826	3.41485		1.786	0.12491		1.7863	0.12491
3.14927	3.36703		1.787	0.12506		1.7873	0.12506
3.14658	3.7738		1.788	0.12522		1.7883	0.12522
3.14737	3.71189		1.789	0.12537		1.7893	0.12537
3.14752	3.70227		1.79	0.12552		1.7903	0.12552
3.1503	3.40277		1.791	0.12567		1.7913	0.12567
3.14994	3.55216		1.792	0.12582		1.7923	0.12582
3.14967	3.64408		1.793	0.12597		1.7933	0.12597
3.15253	3.32489		1.794	0.12612		1.7943	0.12612
3.1513	3.51655		1.795	0.12628		1.7953	0.12628
3.14953	3.74093		1.796	0.12643		1.7963	0.12643
3.1518	3.55686		1.797	0.12658		1.7973	0.12658
3.15108	3.70363		1.798	0.12674		1.7983	0.12674
3.15467	3.31298		1.799	0.12689		1.7993	0.12689
3.14748	4.22204		1.8	0.12704		1.8003	0.12704
3.15374	3.45447		1.801	0.1272		1.8013	0.1272
3.15257	3.70684		1.802	0.12735		1.8023	0.12735
3.14947	4.14776		1.803	0.12751		1.8033	0.12751
3.15266	3.78351		1.804	0.12766		1.8043	0.12766
3.15277	3.79807		1.805	0.12781		1.8053	0.12781
3.1509	4.06476		1.806	0.12797		1.8063	0.12797
3.15221	3.97704		1.807	0.12813		1.8073	0.12813
3.15513	3.71588		1.808	0.12828		1.8083	0.12828
3.1518	4.14296		1.809	0.12844		1.8093	0.12844
3.15428	3.8613		1.81	0.12859		1.8103	0.12859
3.156	3.69432		1.811	0.12875		1.8113	0.12875
3.15643	3.7116		1.812	0.12891		1.8123	0.12891
3.15846	3.5482		1.813	0.12906		1.8133	0.12906
3.15487	4.03016		1.814	0.12922		1.81431	0.12922
3.1576	3.71223		1.815	0.12938		1.81531	0.12938
3.15571	3.97001		1.816	0.12953		1.81631	0.12953
3.158	3.7898		1.817	0.12969		1.81731	0.12969
3.1584	3.79034		1.818	0.12985		1.81831	0.12985
3.15568	4.1544		1.819	0.13001		1.81931	0.13001
3.15966	3.69511		1.82	0.13017		1.82031	0.13017
3.15804	3.90831		1.821	0.13033		1.82131	0.13033
3.1604	3.70675		1.822	0.13048		1.82231	0.13048
3.15825	4.05164		1.823	0.13064		1.82331	0.13064
3.15584	4.37545		1.824	0.1308		1.82431	0.1308
3.1614	3.72152		1.825	0.13096		1.82531	0.13096
3.15832	4.12381		1.826	0.13112		1.82631	0.13112
3.16037	3.98273		1.827	0.13128		1.82731	0.13128
3.15873	4.25709		1.828	0.13144		1.82831	0.13144
3.15874	4.30972		1.829	0.1316		1.82931	0.1316
3.15976	4.17389		1.83	0.13177		1.83031	0.13177
3.16256	3.90623		1.831	0.13193		1.83131	0.13193
3.15948	4.33371		1.832	0.13209		1.83231	0.13209
3.15681	4.69966		1.833	0.13225		1.83331	0.13225
3.16224	4.08503		1.834	0.13241		1.83431	0.13241
3.16359	3.9437		1.835	0.13257		1.83531	0.13257
3.16213	4.15019		1.836	0.13274		1.83631	0.13274
3.16411	4.01699		1.837	0.1329		1.83731	0.1329
3.16523	3.94207		1.838	0.13306		1.83831	0.13306
3.16732	3.71901		1.839	0.13323		1.83931	0.13323
3.16333	4.24433		1.84	0.13339		1.84031	0.13339
3.16133	4.47969		1.841	0.13355		1.84132	0.13355
3.16521	4.11628		1.842	0.13372		1.84232	0.13372
3.16931	3.6706		1.843	0.13388		1.84332	0.13388
3.16443	4.3062		1.844	0.13405		1.84432	0.13405
3.16553	4.2001		1.845	0.13421		1.84532	0.13421
3.16434	4.37871		1.846	0.13438		1.84632	0.13438
3.1674	4.06187		1.847	0.13454		1.84732	0.13454
3.16718	4.18672		1.848	0.13471		1.84832	0.13471
3.16399	4.59983		1.849	0.13487		1.84932	0.13487
3.16677	4.29492		1.85	0.13504		1.85032	0.13504
3.16832	4.1263		1.851	0.13521		1.85132	0.13521
3.1685	4.21945		1.852	0.13537		1.85232	0.13537
3.16856	4.27299		1.853	0.13554		1.85332	0.13554
3.16886	4.26273		1.854	0.13571		1.85432	0.13571
3.16984	4.1761		1.855	0.13588		1.85532	0.13588
3.1705	4.1156		1.856	0.13604		1.85632	0.13604
3.16698	4.64042		1.857	0.13621		1.85732	0.13621
3.16748	4.63486		1.858	0.13638		1.85832	0.13638
3.16949	4.42088		1.859	0.13655		1.85932	0.13655
3.16985	4.41108		1.86	0.13672		1.86032	0.13672
3.17094	4.30146		1.861	0.13689		1.86132	0.13689
3.17231	4.21667		1.862	0.13706		1.86232	0.13706
3.17172	4.38085		1.863	0.13723		1.86332	0.13723
3.1695	4.68989		1.864	0.1374		1.86432	0.1374
3.17434	4.09655		1.865	0.13757		1.86532	0.13757
3.17259	4.33663		1.866	0.13774		1.86633	0.13774
3.17551	4.06045		1.867	0.13791		1.86733	0.13791
3.17168	4.66052		1.868	0.13808		1.86833	0.13808
3.17581	4.15492		1.869	0.13825		1.86933	0.13825
3.17097	4.77756		1.87	0.13842		1.87033	0.13842
3.17529	4.24104		1.871	0.1386		1.87133	0.1386
3.17404	4.49262		1.872	0.13877		1.87233	0.13877
3.17751	4.14038		1.873	0.13894		1.87333	0.13894
3.17863	4.05708		1.874	0.13912		1.87433	0.13912
3.17414	4.62934		1.875	0.13929		1.87533	0.13929
3.17835	4.13022		1.876	0.13946		1.87633	0.13946
3.1758	4.517		1.877	0.13964		1.87733	0.13964
3.17781	4.36071		1.878	0.13981		1.87833	0.13981
3.17447	4.81071		1.879	0.13998		1.87933	0.13998
3.17887	4.28663		1.88	0.14016		1.88033	0.14016
3.17849	4.35748		1.881	0.14033		1.88133	0.14033
3.18086	4.13784		1.882	0.14051		1.88233	0.14051
3.17957	4.38381		1.883	0.14069		1.88333	0.14069
3.1802	4.35085		1.884	0.14086		1.88433	0.14086
3.18068	4.30504		1.885	0.14104		1.88533	0.14104
3.181	4.33516		1.886	0.14121		1.88633	0.14121
3.17989	4.5146		1.887	0.14139		1.88733	0.14139
3.17963	4.6524		1.888	0.14157		1.88833	0.14157
3.18026	4.5968		1.889	0.14174		1.88933	0.14174
3.18051	4.61091		1.89	0.14192		1.89033	0.14192
3.18199	4.40328		1.891	0.1421		1.89134	0.1421
3.17859	4.90454		1.892	0.14228		1.89234	0.14228
3.18274	4.48677		1.893	0.14246		1.89334	0.14246
3.17969	4.89356		1.894	0.14264		1.89434	0.14264
3.1795	4.93059		1.895	0.14282		1.89534	0.14282
3.18257	4.57899		1.896	0.143		1.89634	0.143
3.18422	4.44512		1.897	0.14317		1.89734	0.14317
3.18311	4.69337		1.898	0.14336		1.89834	0.14336
3.18398	4.64174		1.899	0.14354		1.89934	0.14354
3.18178	4.91372		1.9	0.14372		1.90034	0.14372
3.18188	4.90151		1.901	0.1439		1.90134	0.1439
3.18323	4.83367		1.902	0.14408		1.90234	0.14408
3.18551	4.63538		1.903	0.14426		1.90334	0.14426
3.1843	4.80924		1.904	0.14444		1.90434	0.14444
3.18379	4.94606		1.905	0.14462		1.90534	0.14462
3.18311	5.0109		1.906	0.14481		1.90634	0.14481
3.18121	5.33821		1.907	0.14499		1.90734	0.14499
3.18447	5.00922		1.908	0.14517		1.90834	0.14517
3.18828	4.5753		1.909	0.14536		1.90934	0.14536
3.1873	4.7179		1.91	0.14554		1.91034	0.14554
3.18827	4.6081		1.911	0.14572		1.91134	0.14572
3.18615	4.97136		1.912	0.14591		1.91234	0.14591
3.18685	4.95741		1.913	0.14609		1.91334	0.14609
3.18715	4.97206		1.914	0.14628		1.91434	0.14628
3.18795	4.87805		1.915	0.14646		1.91535	0.14646
3.18597	5.17295		1.916	0.14665		1.91635	0.14665
3.18866	4.89911		1.917	0.14684		1.91735	0.14684
3.1888	4.97467		1.918	0.14702		1.91835	0.14702
3.18859	5.02345		1.919	0.14721		1.91935	0.14721
3.18954	4.92561		1.92	0.1474		1.92035	0.1474
3.18963	4.94743		1.921	0.14758		1.92135	0.14758
3.19039	4.92468		1.922	0.14777		1.92235	0.14777
3.18891	5.20323		1.923	0.14796		1.92335	0.14796
3.19318	4.71708		1.924	0.14815		1.92435	0.14815
3.19052	5.0674		1.925	0.14834		1.92535	0.14834
3.18923	5.26192		1.926	0.14853		1.92635	0.14853
3.18978	5.26271		1.927	0.14872		1.92735	0.14872
3.19331	4.89382		1.928	0.1489		1.92835	0.1489
3.19125	5.1863		1.929	0.14909		1.92935	0.14909
3.1903	5.36857		1.93	0.14929		1.93035	0.14929
3.19025	5.37685		1.931	0.14948		1.93135	0.14948
3.19387	5.02717		1.932	0.14967		1.93235	0.14967
3.19614	4.8177		1.933	0.14986		1.93335	0.14986
3.19344	5.18237		1.934	0.15005		1.93435	0.15005
3.19259	5.28586		1.935	0.15024		1.93535	0.15024
3.19403	5.14794		1.936	0.15043		1.93635	0.15043
3.19324	5.31313		1.937	0.15063		1.93735	0.15063
3.19806	4.8122		1.938	0.15082		1.93836	0.15082
3.19937	4.70812		1.939	0.15101		1.93936	0.15101
3.19783	4.89184		1.94	0.15121		1.94036	0.15121
3.19506	5.24123		1.941	0.1514		1.94136	0.1514
3.1981	4.96034		1.942	0.1516		1.94236	0.1516
3.1993	4.89997		1.943	0.15179		1.94336	0.15179
3.19694	5.22334		1.944	0.15199		1.94436	0.15199
3.19516	5.46579		1.945	0.15218		1.94536	0.15218
3.19692	5.28071		1.946	0.15238		1.94636	0.15238
3.19618	5.4532		1.947	0.15257		1.94736	0.15257
3.19849	5.23641		1.948	0.15277		1.94836	0.15277
3.19779	5.39114		1.949	0.15297		1.94936	0.15297
3.2008	5.03426		1.95	0.15316		1.95036	0.15316
3.19983	5.1494		1.951	0.15336		1.95136	0.15336
3.19853	5.4116		1.952	0.15356		1.95236	0.15356
3.19725	5.65475		1.953	0.15376		1.95336	0.15376
3.19908	5.47152		1.954	0.15396		1.95436	0.15396
3.20352	4.94617		1.955	0.15415		1.95536	0.15415
3.20118	5.22871		1.956	0.15435		1.95636	0.15435
3.20249	5.17667		1.957	0.15455		1.95736	0.15455
3.20142	5.36965		1.958	0.15475		1.95836	0.15475
3.19982	5.61485		1.959	0.15495		1.95936	0.15495
3.20207	5.35459		1.96	0.15516		1.96037	0.15516
3.20274	5.29885		1.961	0.15536		1.96137	0.15536
3.20283	5.36262		1.962	0.15556		1.96237	0.15556
3.20153	5.59847		1.963	0.15576		1.96337	0.15576
3.20142	5.65699		1.964	0.15596		1.96437	0.15596
3.20388	5.38156		1.965	0.15616		1.96537	0.15616
3.20386	5.403		1.966	0.15637		1.96637	0.15637
3.20417	5.46044		1.967	0.15657		1.96737	0.15657
3.20376	5.59092		1.968	0.15677		1.96837	0.15677
3.20444	5.55694		1.969	0.15698		1.96937	0.15698
3.20774	5.16677		1.97	0.15718		1.97037	0.15718
3.20284	5.78999		1.971	0.15739		1.97137	0.15739
3.2033	5.8154		1.972	0.15759		1.97237	0.15759
3.20677	5.45656		1.973	0.1578		1.97337	0.1578
3.20956	5.15558		1.974	0.158		1.97437	0.158
3.20612	5.59485		1.975	0.15821		1.97537	0.15821
3.20642	5.56978		1.976	0.15842		1.97637	0.15842
3.20798	5.48128		1.977	0.15862		1.97737	0.15862
3.20618	5.76605		1.978	0.15883		1.97837	0.15883
3.20323	6.18503		1.979	0.15904		1.97937	0.15904
3.20847	5.5643		1.98	0.15925		1.98037	0.15925
3.20763	5.69804		1.981	0.15946		1.98138	0.15946
3.20742	5.8029		1.982	0.15967		1.98238	0.15967
3.20778	5.82741		1.983	0.15988		1.98338	0.15988
3.20419	6.29433		1.984	0.16009		1.98438	0.16009
3.21067	5.5313		1.985	0.1603		1.98538	0.1603
3.20852	5.80331		1.986	0.16051		1.98638	0.16051
3.20965	5.75754		1.987	0.16072		1.98738	0.16072
3.2111	5.65332		1.988	0.16093		1.98838	0.16093
3.21177	5.62825		1.989	0.16114		1.98938	0.16114
3.20846	6.04919		1.99	0.16135		1.99038	0.16135
3.21173	5.68092		1.991	0.16156		1.99138	0.16156
3.21065	5.88584		1.992	0.16178		1.99238	0.16178
3.21242	5.74647		1.993	0.16199		1.99338	0.16199
3.21079	5.97822		1.994	0.1622		1.99438	0.1622
3.21289	5.76762		1.995	0.16242		1.99538	0.16242
3.21375	5.68173		1.996	0.16263		1.99638	0.16263
3.20974	6.24366		1.997	0.16285		1.99738	0.16285
3.214	5.78969		1.998	0.16306		1.99838	0.16306
3.21245	6.04805		1.999	0.16328		1.99938	0.16328
3.21537	5.70593		2	0.1635		2.00038	0.1635
3.21346	5.94579		2.001	0.16371		2.00139	0.16371
3.21375	5.9917		2.002	0.16393		2.00239	0.16393
3.2182	5.52001		2.003	0.16415		2.00339	0.16415
3.21404	6.0803		2.004	0.16436		2.00439	0.16436
3.2147	6.00421		2.005	0.16458		2.00539	0.16458
3.21568	5.92621		2.006	0.1648		2.00639	0.1648
3.21597	5.9621		2.007	0.16502		2.00739	0.16502
3.21688	5.93788		2.008	0.16524		2.00839	0.16524
3.21827	5.80177		2.009	0.16546		2.00939	0.16546
3.21764	5.91945		2.01	0.16568		2.01039	0.16568
3.21662	6.03739		2.011	0.1659		2.01139	0.1659
3.21889	5.86605		2.012	0.16612		2.01239	0.16612
3.21715	6.14707		2.013	0.16634		2.01339	0.16634
3.21348	6.62527		2.014	0.16656		2.01439	0.16656
3.21965	5.91044		2.015	0.16679		2.01539	0.16679
3.21478	6.53149		2.016	0.16701		2.01639	0.16701
3.2151	6.57038		2.017	0.16723		2.01739	0.16723
3.22019	6.00668		2.018	0.16746		2.01839	0.16746
3.21961	6.12878		2.019	0.16768		2.01939	0.16768
3.21958	6.14914		2.02	0.1679		2.02039	0.1679
3.21783	6.39788		2.021	0.16813		2.0214	0.16813
3.21979	6.24552		2.022	0.16835		2.0224	0.16835
3.22033	6.25977		2.023	0.16858		2.0234	0.16858
3.21837	6.52774		2.024	0.16881		2.0244	0.16881
3.22243	6.05848		2.025	0.16903		2.0254	0.16903
3.22078	6.29369		2.026	0.16926		2.0264	0.16926
3.21861	6.6261		2.027	0.16949		2.0274	0.16949
3.22201	6.29343		2.028	0.16972		2.0284	0.16972
3.2232	6.16886		2.029	0.16994		2.0294	0.16994
3.22213	6.33626		2.03	0.17017		2.0304	0.17017
3.22078	6.49925		2.031	0.1704		2.0314	0.1704
3.22575	5.98971		2.032	0.17063		2.0324	0.17063
3.2233	6.36547		2.033	0.17086		2.0334	0.17086
3.22351	6.40188		2.034	0.17109		2.0344	0.17109
3.22333	6.42824		2.035	0.17132		2.0354	0.17132
3.2255	6.17334		2.036	0.17156		2.0364	0.17156
3.22231	6.66656		2.037	0.17179		2.0374	0.17179
3.22445	6.47695		2.038	0.17202		2.0384	0.17202
3.22366	6.63734		2.039	0.17225		2.0394	0.17225
3.22378	6.6391		2.04	0.17249		2.04041	0.17249
3.22294	6.77476		2.041	0.17272		2.04141	0.17272
3.22426	6.67073		2.042	0.17295		2.04241	0.17295
3.22403	6.75546		2.043	0.17319		2.04341	0.17319
3.22488	6.70969		2.044	0.17342		2.04441	0.17342
3.22435	6.77827		2.045	0.17366		2.04541	0.17366
3.22625	6.59785		2.046	0.1739		2.04641	0.1739
3.22574	6.72209		2.047	0.17413		2.04741	0.17413
3.22666	6.70006		2.048	0.17437		2.04841	0.17437
3.22543	6.88802		2.049	0.17461		2.04941	0.17461
3.22776	6.65045		2.05	0.17484		2.05041	0.17484
3.22661	6.80041		2.051	0.17508		2.05141	0.17508
3.22538	7.01078		2.052	0.17532		2.05241	0.17532
3.2279	6.78605		2.053	0.17556		2.05341	0.17556
3.22938	6.65324		2.054	0.1758		2.05441	0.1758
3.22691	6.96818		2.055	0.17604		2.05541	0.17604
3.22656	7.0233		2.056	0.17628		2.05641	0.17628
3.23003	6.69312		2.057	0.17652		2.05741	0.17652
3.22915	6.89328		2.058	0.17676		2.05842	0.17676
3.22926	6.90377		2.059	0.17701		2.05942	0.17701
3.23177	6.63212		2.06	0.17725		2.06042	0.17725
3.2295	6.9248		2.061	0.17749		2.06142	0.17749
3.22958	7.00819		2.062	0.17774		2.06242	0.17774
3.22822	7.2395		2.063	0.17798		2.06342	0.17798
3.23206	6.80958		2.064	0.17823		2.06442	0.17823
3.23149	6.91128		2.065	0.17847		2.06542	0.17847
3.23047	7.03875		2.066	0.17872		2.06642	0.17872
3.23256	6.87718		2.067	0.17896		2.06742	0.17896
3.23244	6.99142		2.068	0.17921		2.06842	0.17921
3.23497	6.71204		2.069	0.17946		2.06942	0.17946
3.23247	7.05625		2.07	0.1797		2.07042	0.1797
3.2324	7.0633		2.071	0.17995		2.07142	0.17995
3.23423	6.90765		2.072	0.1802		2.07242	0.1802
3.23619	6.74664		2.073	0.18045		2.07342	0.18045
3.2326	7.22574		2.074	0.1807		2.07442	0.1807
3.23515	6.92371		2.075	0.18095		2.07542	0.18095
3.23401	7.09936		2.076	0.1812		2.07643	0.1812
3.23264	7.35846		2.077	0.18145		2.07743	0.18145
3.2357	7.06104		2.078	0.1817		2.07843	0.1817
3.2337	7.33668		2.079	0.18195		2.07943	0.18195
3.2342	7.30984		2.08	0.18221		2.08043	0.18221
3.23642	7.05268		2.081	0.18246		2.08143	0.18246
3.23554	7.25081		2.082	0.18271		2.08243	0.18271
3.23741	7.07718		2.083	0.18297		2.08343	0.18297
3.2363	7.26851		2.084	0.18322		2.08443	0.18322
3.23256	7.74272		2.085	0.18348		2.08543	0.18348
3.23662	7.29309		2.086	0.18373		2.08643	0.18373
3.2365	7.37216		2.087	0.18399		2.08743	0.18399
3.23569	7.54376		2.088	0.18425		2.08843	0.18425
3.23526	7.63436		2.089	0.1845		2.08943	0.1845
3.23616	7.55477		2.09	0.18476		2.09043	0.18476
3.23686	7.48093		2.091	0.18502		2.09143	0.18502
3.23529	7.77379		2.092	0.18528		2.09243	0.18528
3.23567	7.80146		2.093	0.18554		2.09344	0.18554
3.23874	7.45896		2.094	0.1858		2.09444	0.1858
3.2405	7.25692		2.095	0.18606		2.09544	0.18606
3.23707	7.69875		2.096	0.18632		2.09644	0.18632
[truncated: 2,030 more rows]

## Sheet: Figure 2b
Pull 1	Pull 1		Relax 1	Relax 1		Pull 2	Pull 2		Relax 2	Relax 2
Extension	Force		Extension	Force		Extension	Force		Extension	Force
(µm)	(pN)		(µm)	(pN)		(µm)	(pN)		(µm)	(pN)
3.20121	5.80911		3.43005	37.1114		3.19751	5.76426		3.4626	44.2699
3.19914	6.07144		3.43024	37.1109		3.2002	5.52327		3.46262	44.3053
3.20078	5.89115		3.42899	37.1901		3.19764	5.89704		3.46243	44.3047
3.20312	5.69822		3.42933	37.0768		3.19904	5.75004		3.46252	44.2029
3.20327	5.7518		3.43016	36.9339		3.19756	5.94821		3.4608	44.3346
3.20061	6.14087		3.42923	37.0132		3.19687	6.08651		3.46232	44.1253
3.20298	5.85241		3.43064	36.8364		3.20092	5.68783		3.46155	44.2092
3.20419	5.74339		3.43137	36.6777		3.20068	5.76427		3.46218	44.1038
3.20417	5.81734		3.42825	36.9757		3.2027	5.543		3.46075	44.1798
3.20581	5.70342		3.428	36.9484		3.19864	6.05325		3.46079	44.1012
3.20513	5.81954		3.42913	36.7902		3.20272	5.60806		3.46141	43.992
3.20914	5.34495		3.43062	36.6012		3.20412	5.53946		3.45791	44.3957
3.20743	5.58088		3.42965	36.6346		3.20331	5.7309		3.46008	44.0947
3.20699	5.74229		3.43015	36.4807		3.20133	5.94887		3.45956	44.0919
3.20558	5.96751		3.4294	36.5179		3.20382	5.65875		3.45957	44.0122
3.20496	6.08961		3.42914	36.5288		3.20441	5.66633		3.45883	44.0492
3.2064	5.93975		3.42805	36.6454		3.20336	5.86287		3.45748	44.2009
3.20519	6.10896		3.42976	36.3873		3.20636	5.54767		3.45772	44.1563
3.20746	5.91043		3.42885	36.3985		3.20277	6.02315		3.45853	43.9338
3.20603	6.1601		3.42877	36.3485		3.20387	5.91219		3.45805	43.9587
3.2063	6.15496		3.42737	36.499		3.20513	5.80015		3.45762	43.9612
3.21043	5.67403		3.4286	36.3338		3.20327	6.11945		3.45913	43.747
3.20947	5.81025		3.42859	36.2699		3.20558	5.90643		3.45738	43.9362
3.20996	5.84356		3.42837	36.2107		3.20544	5.9446		3.45793	43.7736
3.20636	6.36641		3.42667	36.3653		3.20651	5.8221		3.45759	43.7574
3.2081	6.1711		3.42548	36.4675		3.20339	6.26577		3.45801	43.6825
3.20862	6.13792		3.42549	36.4721		3.2049	6.1696		3.4557	43.9408
3.20795	6.25034		3.42837	36.0553		3.20624	6.04054		3.45499	44.0014
3.20951	6.1529		3.42926	35.8599		3.20642	6.07875		3.45607	43.7577
3.21023	6.14363		3.42684	36.0939		3.20666	6.05626		3.45662	43.6347
3.21014	6.19858		3.42511	36.2872		3.20605	6.18824		3.45681	43.5631
3.20866	6.38821		3.42658	36.0947		3.20641	6.23861		3.45618	43.6374
3.21253	5.92555		3.42719	35.9492		3.20797	6.08833		3.45644	43.569
3.20968	6.36698		3.42452	36.1784		3.20822	6.1033		3.45479	43.6852
3.2119	6.16955		3.42612	35.9626		3.20422	6.57552		3.45682	43.3528
3.21094	6.32314		3.42591	35.9539		3.20844	6.15801		3.45571	43.4531
3.21426	5.93792		3.42662	35.8376		3.20804	6.29003		3.45809	43.1593
3.21197	6.23495		3.42628	35.8174		3.20863	6.26957		3.45689	43.2794
3.21246	6.26649		3.42506	35.882		3.2089	6.26361		3.45459	43.453
3.21297	6.29707		3.42704	35.5769		3.20842	6.34202		3.45539	43.2944
3.2149	6.09658		3.42564	35.7249		3.20723	6.52676		3.4544	43.3787
3.2165	5.94316		3.42626	35.6405		3.20938	6.3728		3.45495	43.285
3.21531	6.08081		3.42531	35.6803		3.21048	6.28159		3.45349	43.4298
3.21631	6.05234		3.42455	35.6981		3.21005	6.365		3.45444	43.2204
3.21377	6.41933		3.42421	35.6785		3.20916	6.48473		3.45554	43.0241
3.21244	6.64281		3.4259	35.4586		3.21092	6.31964		3.45466	43.085
3.21509	6.32702		3.42518	35.5189		3.21178	6.33031		3.45474	43.0647
3.21665	6.16388		3.42468	35.5379		3.21019	6.57741		3.4558	42.9182
3.21792	6.11153		3.42329	35.5885		3.21069	6.51711		3.45284	43.1966
3.21637	6.36117		3.42176	35.7385		3.21189	6.39498		3.45427	42.9262
3.21844	6.16355		3.42386	35.4627		3.21154	6.52227		3.45239	43.1336
3.21665	6.38553		3.42379	35.448		3.21488	6.19367		3.45408	42.8931
3.21436	6.68268		3.42475	35.2664		3.2093	6.92487		3.45349	42.9505
3.21755	6.37446		3.42265	35.4382		3.21383	6.36733		3.45167	43.0772
3.21896	6.30964		3.42296	35.3509		3.21191	6.6207		3.45324	42.8252
3.219	6.32016		3.42344	35.2748		3.2134	6.49222		3.4533	42.772
3.21831	6.42121		3.42319	35.2805		3.21476	6.44595		3.45387	42.6902
3.21717	6.58978		3.42283	35.2604		3.20981	7.10988		3.45344	42.7023
3.21649	6.7566		3.42482	34.9253		3.21459	6.53953		3.45097	42.9102
3.21726	6.73861		3.42356	35.0227		3.21187	6.88525		3.45368	42.5121
3.21957	6.50168		3.42222	35.1681		3.21628	6.41059		3.45301	42.5652
3.21955	6.51075		3.42316	35.0401		3.21484	6.6758		3.45285	42.5718
3.22018	6.45076		3.42112	35.2459		3.21464	6.74605		3.45143	42.7137
3.22164	6.38321		3.42295	34.9222		3.21499	6.74483		3.45278	42.4597
3.2203	6.60941		3.422	34.9621		3.21692	6.51691		3.45018	42.6983
3.22002	6.68379		3.4217	35.0011		3.21749	6.49898		3.45189	42.4724
3.21988	6.72631		3.42215	34.9205		3.21754	6.58321		3.45172	42.4569
3.22059	6.64607		3.42089	35.0125		3.21878	6.48858		3.4544	42.1174
3.22117	6.66878		3.42231	34.7568		3.21622	6.82314		3.45324	42.1573
3.22361	6.44838		3.42353	34.5381		3.21843	6.58679		3.45027	42.4525
3.2229	6.58026		3.42273	34.6067		3.21853	6.60688		3.4512	42.3088
3.22501	6.34092		3.42012	34.9212		3.21433	7.22794		3.44868	42.5893
3.21982	6.98279		3.41991	34.8907		3.2188	6.73085		3.45101	42.2794
3.21854	7.24134		3.42065	34.7238		3.21766	6.89058		3.45167	42.1084
3.22491	6.53745		3.41877	34.885		3.21858	6.77845		3.4519	42.005
3.22567	6.47581		3.421	34.5859		3.21915	6.80061		3.44927	42.2801
3.22251	6.89976		3.42005	34.6726		3.22083	6.6757		3.44926	42.2654
3.22272	6.89241		3.42074	34.5474		3.22048	6.76903		3.45011	42.1528
3.22447	6.76165		3.41761	34.8398		3.21985	6.8733		3.44911	42.1703
3.22452	6.82512		3.42071	34.3986		3.22269	6.5294		3.44874	42.1411
3.22446	6.87611		3.41962	34.5058		3.22313	6.52775		3.44947	42.0286
3.22668	6.63567		3.41819	34.6656		3.22162	6.82452		3.44931	42.0168
3.22654	6.65543		3.41917	34.4926		3.22353	6.64621		3.4514	41.736
3.22449	6.99861		3.41876	34.4533		3.22349	6.69526		3.44952	41.8774
3.22495	7.01186		3.41952	34.3		3.22124	6.98698		3.44871	41.91
3.2262	6.93042		3.41758	34.5167		3.22295	6.81483		3.44862	41.884
3.22778	6.73019		3.41692	34.5763		3.22172	7.05231		3.44733	42.0177
3.2257	6.99748		3.41678	34.5601		3.2267	6.49952		3.44844	41.8636
3.22994	6.55222		3.41835	34.2637		3.22509	6.7203		3.45041	41.5254
3.22583	7.1488		3.4177	34.2865		3.22367	6.9052		3.44838	41.6943
3.22709	7.03477		3.41851	34.1459		3.22205	7.18789		3.44947	41.5348
3.22732	7.0356		3.41867	34.1192		3.22527	6.86275		3.44861	41.6215
3.22889	6.85619		3.41795	34.1507		3.22692	6.73289		3.449	41.5431
3.23182	6.62027		3.41702	34.1746		3.22628	6.81337		3.44821	41.5543
3.23033	6.84704		3.41631	34.2246		3.22521	6.95919		3.44873	41.4298
3.23074	6.82679		3.41636	34.1762		3.22698	6.80366		3.44795	41.4749
3.22919	7.05789		3.41719	34.0544		3.22854	6.69128		3.44911	41.3094
3.22918	7.08897		3.41613	34.1216		3.22633	7.02184		3.44746	41.477
3.23046	6.99661		3.41643	34.0014		3.22799	6.85708		3.44756	41.4079
3.23251	6.81754		3.41683	33.9096		3.22733	6.94699		3.44592	41.5305
3.22802	7.41934		3.41656	33.9062		3.22643	7.12159		3.44635	41.4145
3.23163	6.98796		3.41519	34.0617		3.22757	7.06283		3.44499	41.5588
3.22974	7.24315		3.41404	34.1417		3.23197	6.59152		3.44607	41.4088
3.23177	7.08411		3.41352	34.1151		3.2301	6.82451		3.44727	41.1876
3.23128	7.22486		3.41376	34.0262		3.23031	6.82885		3.4458	41.2845
3.2323	7.1357		3.41569	33.7715		3.2308	6.85274		3.44781	41.0082
3.23175	7.22285		3.41698	33.595		3.2305	6.96422		3.44442	41.3869
3.23255	7.14584		3.41521	33.7419		3.23012	7.06005		3.44452	41.357
3.23232	7.25748		3.41531	33.642		3.22769	7.39438		3.44548	41.1511
3.23004	7.61372		3.41416	33.7422		3.23296	6.7495		3.44636	40.9725
3.2319	7.45003		3.41626	33.466		3.22834	7.36516		3.44629	40.9261
3.23105	7.57514		3.41442	33.6442		3.23334	6.87129		3.44561	41.0029
3.23063	7.63012		3.41621	33.3801		3.23603	6.57426		3.44505	41.0441
3.23304	7.41287		3.41535	33.3865		3.23288	6.97178		3.44321	41.1745
3.23214	7.62395		3.41334	33.5824		3.23065	7.28108		3.44484	40.8921
3.23565	7.2252		3.41495	33.3736		3.23281	7.06028		3.44552	40.7972
3.23746	7.00986		3.41227	33.6673		3.23348	7.07944		3.44644	40.667
3.23424	7.4506		3.41559	33.2196		3.23316	7.16762		3.4452	40.7786
3.23291	7.69168		3.4123	33.5317		3.23175	7.36295		3.4442	40.8107
3.23225	7.84161		3.41365	33.3143		3.23361	7.14687		3.4455	40.5917
3.23802	7.18283		3.41359	33.2938		3.23369	7.20773		3.44337	40.8103
3.23356	7.73579		3.41404	33.2123		3.23506	7.12194		3.44632	40.4207
3.23729	7.31216		3.41228	33.3669		3.23285	7.46076		3.44399	40.6814
3.23516	7.65929		3.41277	33.2204		3.23739	6.93347		3.4455	40.4098
3.23404	7.88135		3.41317	33.1253		3.23227	7.55496		3.44591	40.2998
3.23643	7.60481		3.41191	33.2425		3.23169	7.69671		3.44483	40.3912
3.23553	7.74587		3.41147	33.2734		3.23309	7.61815		3.44457	40.3962
3.23877	7.35188		3.41138	33.2352		3.23422	7.5423		3.44377	40.4856
3.23893	7.4332		3.41346	32.8885		3.23386	7.60287		3.44395	40.3454
3.2356	7.94037		3.41122	33.1239		3.23499	7.47441		3.43993	40.7833
3.24137	7.24305		3.41224	32.9528		3.23666	7.31626		3.4435	40.3181
3.23812	7.66825		3.41334	32.8097		3.23593	7.51256		3.44277	40.3671
3.23844	7.6476		3.41328	32.7578		3.23336	7.87589		3.44284	40.346
3.23892	7.68466		3.41096	32.9496		3.23593	7.61151		3.44347	40.1712
3.24091	7.52686		3.41233	32.7433		3.2356	7.65102		3.44348	40.0966
3.23909	7.784		3.41208	32.73		3.23609	7.64944		3.44451	39.9456
3.23723	8.03255		3.41205	32.7206		3.23696	7.63069		3.44233	40.1713
3.23765	8.00234		3.412	32.6844		3.2373	7.6443		3.44409	39.9414
3.24146	7.6245		3.41148	32.648		3.23743	7.66809		3.44193	40.1086
3.24011	7.85999		3.41425	32.2569		3.23775	7.64943		3.4424	39.9965
3.24092	7.8095		3.41116	32.6081		3.24119	7.27947		3.44231	39.9543
3.23879	8.07293		3.41013	32.7211		3.23882	7.64587		3.44157	40.0297
3.24089	7.82697		3.41004	32.6654		3.23937	7.62735		3.44339	39.7867
3.24167	7.83885		3.40984	32.6007		3.23975	7.60448		3.43978	40.1343
3.23883	8.27275		3.40974	32.5605		3.23843	7.8097		3.44051	39.985
3.24239	7.87568		3.41079	32.4178		3.24064	7.57426		3.44225	39.7346
3.24194	7.94895		3.41101	32.3592		3.24195	7.50687		3.44142	39.8069
3.24119	8.04441		3.41128	32.2694		3.24035	7.76202		3.44222	39.6902
3.24402	7.80149		3.40886	32.4607		3.24126	7.6793		3.4392	39.9688
3.24176	8.1583		3.4068	32.6578		3.24367	7.3947		3.43993	39.8073
3.24278	8.08603		3.40681	32.6505		3.23932	7.99804		3.43957	39.8063
3.24368	7.96366		3.40856	32.4328		3.24079	7.90148		3.43886	39.8843
3.24447	7.88394		3.40712	32.5284		3.239	8.18465		3.44007	39.696
3.24328	8.12842		3.40721	32.4436		3.24156	7.89024		3.44146	39.4426
3.245	7.99339		3.40709	32.3897		3.24091	7.98747		3.43836	39.7496
3.24469	8.08253		3.40607	32.4791		3.2433	7.75602		3.43923	39.6018
3.24427	8.1415		3.40849	32.1812		3.23993	8.24342		3.44035	39.4589
3.24291	8.33289		3.40857	32.1033		3.24127	8.14309		3.44037	39.4321
3.24311	8.3953		3.40552	32.394		3.24443	7.77435		3.44212	39.1206
3.24408	8.34602		3.40868	31.9577		3.24211	8.07593		3.43863	39.4745
3.24329	8.48741		3.40904	31.896		3.24372	7.93292		3.44022	39.2446
3.24631	8.13884		3.40547	32.3211		3.2455	7.82508		3.43908	39.3637
3.24647	8.13584		3.40686	32.0793		3.24362	8.0961		3.43917	39.3175
3.2475	8.10128		3.40576	32.1095		3.24344	8.16465		3.43857	39.3146
3.24878	8.02559		3.40913	31.6548		3.24379	8.09787		3.43789	39.3285
3.24569	8.43508		3.40661	31.9379		3.243	8.24865		3.4383	39.2171
3.24562	8.46578		3.40646	31.95		3.24476	8.14612		3.43822	39.2139
3.24696	8.32009		3.40662	31.8916		3.24704	7.93176		3.43887	39.123
3.24731	8.37062		3.40833	31.5746		3.245	8.1992		3.43723	39.229
3.24863	8.29568		3.40595	31.8027		3.24714	7.98407		3.4385	39.005
3.24904	8.2762		3.4044	31.9719		3.24624	8.12957		3.43725	39.1052
3.24889	8.31147		3.40528	31.8387		3.24615	8.2314		3.43565	39.2983
3.25144	8.02792		3.40472	31.8516		3.24623	8.26557		3.43749	39.0381
3.24907	8.38515		3.4049	31.7499		3.24532	8.41446		3.43639	39.0724
3.24673	8.76418		3.40487	31.7015		3.24822	8.07271		3.43817	38.8034
3.24997	8.43136		3.40491	31.6724		3.24788	8.17352		3.43956	38.5879
3.24772	8.68904		3.40517	31.624		3.24542	8.56213		3.43794	38.785
3.24933	8.52068		3.40456	31.6436		3.24591	8.54798		3.43821	38.7114
3.24759	8.8295		3.403	31.7201		3.24726	8.41082		3.4345	39.069
3.24853	8.77955		3.40304	31.6775		3.24721	8.42031		3.43629	38.7777
3.24972	8.67198		3.40248	31.7196		3.24991	8.16481		3.4362	38.7667
3.24888	8.80239		3.40337	31.5927		3.2475	8.53571		3.43513	38.8694
3.25181	8.48284		3.40366	31.4834		3.24728	8.62946		3.43678	38.6427
3.25169	8.56691		3.40284	31.5105		3.24537	8.8884		3.43801	38.3944
3.25355	8.39847		3.40323	31.4203		3.2501	8.35228		3.43596	38.5863
3.25234	8.60361		3.40382	31.3146		3.24865	8.55672		3.43575	38.587
3.2511	8.77234		3.40333	31.3652		3.25054	8.42374		3.43577	38.5524
3.25253	8.61966		3.40249	31.3984		3.24835	8.72872		3.43694	38.3631
3.25322	8.6404		3.405	30.991		3.24969	8.59212		3.4355	38.4694
3.25377	8.63296		3.4029	31.2012		3.25116	8.44655		3.43459	38.4867
3.2532	8.73234		3.40401	31.0335		3.25442	8.10338		3.43493	38.4348
3.25248	8.86164		3.40358	31.0857		3.25322	8.32099		3.43602	38.2768
3.25174	8.97392		3.40082	31.3547		3.24855	8.96276		3.4354	38.3247
3.25318	8.88522		3.40202	31.1135		3.25138	8.68348		3.43495	38.2933
3.25281	8.99499		3.40417	30.7961		3.25183	8.59696		3.43545	38.1728
3.25578	8.67236		3.40178	31.0723		3.25148	8.70459		3.43374	38.3127
3.25459	8.8344		3.40427	30.7342		3.2505	8.91467		3.43561	38.0819
3.2558	8.72615		3.40027	31.166		3.25347	8.60509		3.43342	38.3056
3.25316	9.11856		3.40145	30.9503		3.25149	8.85627		3.43253	38.3475
3.25554	8.90409		3.40046	31.017		3.25085	8.96863		3.43223	38.3009
3.2565	8.84505		3.40184	30.8203		3.25197	8.87312		3.43478	37.9528
3.25934	8.49707		3.40164	30.828		3.25363	8.79806		3.43218	38.2452
3.25806	8.67432		3.40259	30.6578		3.25417	8.75273		3.43108	38.3557
3.25837	8.71292		3.40227	30.5798		3.25475	8.72305		3.43345	37.9887
3.2577	8.87563		3.40342	30.4048		3.25113	9.1812		3.43373	37.8704
3.25903	8.79299		3.40151	30.6193		3.25205	9.11737		3.43396	37.8063
3.25542	9.21616		3.40009	30.7608		3.25519	8.81352		3.43274	37.9361
3.25598	9.19779		3.40169	30.5075		3.25293	9.15603		3.43316	37.878
3.25577	9.28545		3.40125	30.4889		3.25441	9.00543		3.43029	38.1246
3.25789	9.12057		3.39816	30.8079		3.2574	8.64548		3.43369	37.6439
3.25683	9.28811		3.3996	30.5926		3.25271	9.30168		3.4306	37.9785
3.25646	9.35716		3.40046	30.4695		3.25526	9.07478		3.4333	37.6198
3.25612	9.40373		3.40192	30.2606		3.25666	8.9687		3.43084	37.8957
3.25481	9.64091		3.39822	30.6092		3.25472	9.21		3.43316	37.5279
3.26171	8.89408		3.40199	30.0809		3.25377	9.35982		3.43468	37.2697
3.2576	9.42775		3.4007	30.2291		3.25347	9.43625		3.43162	37.6135
3.26081	9.0556		3.4018	30.0757		3.25775	9.00144		3.43004	37.776
3.25799	9.42014		3.40238	29.955		3.2579	9.06391		3.43073	37.6666
3.26037	9.20894		3.39973	30.1686		3.25951	8.85421		3.43122	37.5235
3.26015	9.3141		3.40123	29.9418		3.25783	9.08018		3.43024	37.5753
3.26039	9.3301		3.39948	30.1363		3.25735	9.19301		3.4338	37.0917
3.26167	9.20587		3.39872	30.2123		3.25811	9.19783		3.43195	37.3036
3.26001	9.4039		3.40154	29.8032		3.25576	9.54087		3.42912	37.6334
3.2607	9.40592		3.40297	29.542		3.25779	9.34023		3.43207	37.173
3.2637	9.12836		3.4009	29.7221		3.25884	9.21564		3.43059	37.2842
3.26294	9.24275		3.39713	30.179		3.2577	9.41313		3.4299	37.3319
3.26037	9.60603		3.39741	30.1321		3.25674	9.62325		3.43074	37.2033
3.26177	9.43715		3.39709	30.0996		3.25881	9.40707		3.43027	37.255
3.26272	9.40819		3.39579	30.1757		3.26001	9.28645		3.42744	37.5016
3.26155	9.65261		3.39753	29.8936		3.2618	9.09003		3.42843	37.3003
3.2601	9.85382		3.39794	29.8335		3.26238	9.07885		3.42968	37.1022
3.2602	9.85627		3.39881	29.7126		3.26123	9.31726		3.43058	36.9621
3.263	9.53697		3.40011	29.4982		3.25918	9.61308		3.42946	37.0794
3.26335	9.57935		3.39689	29.7954		3.26045	9.48781		3.4315	36.7479
3.26365	9.63503		3.39673	29.7647		3.26248	9.25204		3.431	36.7399
3.25945	10.1803		3.39785	29.6047		3.26239	9.3434		3.429	36.9505
3.2656	9.43924		3.39676	29.7251		3.26291	9.35615		3.43083	36.709
3.26327	9.73954		3.39592	29.7585		3.25894	9.89649		3.42955	36.847
3.26272	9.89796		3.39872	29.3281		3.26187	9.55856		3.42787	36.9445
3.26307	9.93046		3.39403	29.8371		3.26124	9.6419		3.42815	36.8413
3.26408	9.85762		3.39544	29.6307		3.26285	9.50634		3.42798	36.8209
3.26573	9.67297		3.39669	29.4738		3.26069	9.88109		3.42756	36.8513
3.26719	9.54072		3.39713	29.3627		3.26441	9.46546		3.4288	36.6862
3.26578	9.78444		3.39671	29.3167		3.2622	9.77025		3.42824	36.6658
3.26608	9.82729		3.39561	29.4111		3.26213	9.78813		3.42893	36.5197
3.26585	9.87364		3.39571	29.3701		3.26352	9.68416		3.42957	36.3889
3.26553	9.9501		3.39415	29.5519		3.2641	9.69907		3.42841	36.5144
3.26682	9.80049		3.39585	29.2875		3.26447	9.70183		3.42876	36.4401
3.26564	10.0335		3.39529	29.2506		3.26204	10.0464		3.42705	36.5633
3.26496	10.206		3.395	29.2401		3.26293	9.94284		3.42798	36.3512
3.26704	9.98186		3.3952	29.1822		3.26384	9.86704		3.42749	36.4066
3.27006	9.64866		3.39569	29.1103		3.26445	9.89793		3.42701	36.4337
3.26516	10.2656		3.39518	29.1127		3.26478	9.93201		3.42645	36.494
3.26874	9.9039		3.39467	29.0825		3.26695	9.67641		3.42398	36.6944
3.26874	9.98626		3.39792	28.6589		3.26366	10.1183		3.42763	36.1782
3.26639	10.3087		3.39295	29.2262		3.26778	9.63835		3.42705	36.2211
3.26765	10.1989		3.39281	29.2293		3.26649	9.89878		3.42763	36.1284
3.26741	10.2317		3.39595	28.7727		3.26498	10.1427		3.42565	36.3546
3.26929	10.0918		3.39551	28.7439		3.26933	9.61606		3.42558	36.2747
3.269	10.1951		3.39618	28.6035		3.26438	10.243		3.42762	35.9475
3.27036	10.0576		3.39443	28.8031		3.26956	9.66209		3.42683	36.0052
3.26988	10.1452		3.39596	28.5957		3.26595	10.187		3.42557	36.1291
3.27011	10.1465		3.3939	28.7939		3.26573	10.2635		3.42605	36.0435
3.27273	9.89193		3.39379	28.7104		3.2687	9.95087		3.42648	35.9097
3.27186	10.0765		3.39392	28.6224		3.26914	9.90934		3.42513	35.9886
3.269	10.479		3.39208	28.8349		3.26806	10.0864		3.42474	35.9933
3.26906	10.493		3.39267	28.7447		3.27015	9.93015		3.42449	36.0138
3.27114	10.2612		3.39239	28.723		3.26923	10.1104		3.42472	35.9706
3.26935	10.5498		3.39323	28.5434		3.27099	9.92185		3.42538	35.7895
3.27144	10.3869		3.39163	28.6646		3.2687	10.2292		3.42552	35.6908
3.27052	10.5285		3.39469	28.271		3.26887	10.2365		3.42576	35.6268
3.27049	10.5582		3.3917	28.6219		3.26978	10.227		3.42586	35.6016
3.27032	10.5892		3.39136	28.6106		3.27107	10.1197		3.42433	35.7717
3.26972	10.749		3.3915	28.4931		3.27199	10.0418		3.42426	35.6908
3.27258	10.4705		3.39152	28.4485		3.27394	9.81228		3.42393	35.66
3.27159	10.6527		3.39337	28.2063		3.26812	10.5891		3.42648	35.3001
3.27161	10.6724		3.38953	28.6283		3.27121	10.2832		3.4245	35.5214
3.27256	10.5654		3.39288	28.1769		3.27295	10.1504		3.4232	35.6586
3.27412	10.4679		3.39092	28.3366		3.27058	10.4599		3.42409	35.4562
3.27237	10.76		3.39215	28.1019		3.27196	10.2986		3.42448	35.3404
3.27589	10.3812		3.39085	28.2537		3.27178	10.361		3.42352	35.43
3.27607	10.3688		3.39333	27.9355		3.27449	10.1598		3.42302	35.4567
3.27411	10.6209		3.39139	28.1041		3.27235	10.4642		3.42183	35.5862
3.27447	10.6762		3.39035	28.1615		3.27263	10.4292		3.42225	35.4405
3.27502	10.6804		3.38929	28.2367		3.27368	10.3353		3.42272	35.3109
3.27454	10.7711		3.38956	28.1683		3.27345	10.4082		3.42241	35.2963
3.27405	10.8593		3.38974	28.131		3.27268	10.6014		3.42335	35.1914
3.27398	10.9002		3.39096	27.9225		3.27257	10.656		3.42106	35.4396
3.27591	10.7345		3.3915	27.7626		3.27377	10.556		3.42135	35.306
3.27593	10.8253		3.3909	27.7733		3.27471	10.4447		3.42403	34.9077
3.27579	10.8691		3.3882	28.0779		3.27593	10.3486		3.42057	35.2771
3.27253	11.2968		3.38693	28.2325		3.27409	10.6752		3.42176	35.1357
3.27527	10.985		3.38871	27.9581		3.27211	10.9654		3.42331	34.9149
3.27677	10.863		3.39035	27.6663		3.27559	10.5654		3.42105	35.09
3.27656	10.973		3.38928	27.7517		3.27621	10.4986		3.42242	34.8488
3.27717	10.9399		3.38779	27.8941		3.27542	10.6506		3.42026	35.081
3.27702	10.9799		3.3899	27.6308		3.27701	10.5594		3.42193	34.8629
3.2779	10.8882		3.38758	27.8786		3.27455	10.9044		3.42232	34.7805
3.27656	11.1424		3.38891	27.6012		3.27633	10.7088		3.42184	34.7506
3.27694	11.177		3.38985	27.425		3.27866	10.4443		3.42089	34.8147
3.2774	11.1665		3.38811	27.6047		3.27777	10.6127		3.42002	34.8504
3.27786	11.1349		3.38895	27.4963		3.27737	10.7635		3.42088	34.7314
3.27827	11.0645		3.38638	27.7402		3.27824	10.7069		3.42097	34.6997
3.2812	10.8142		3.38819	27.4388		3.27968	10.5678		3.41879	34.8671
3.28032	11.0101		3.38715	27.5185		3.27924	10.6422		3.42055	34.5922
3.27993	11.1046		3.38718	27.4774		3.27819	10.8141		3.41835	34.8283
3.27835	11.3166		3.38746	27.427		3.27632	11.1445		3.4203	34.5664
3.28068	11.0462		3.38941	27.1438		3.28108	10.6063		3.41993	34.5843
3.28079	11.1143		3.38657	27.3855		3.27826	10.9911		3.42037	34.4572
3.28	11.2975		3.38626	27.3857		3.27897	10.9068		3.41993	34.432
3.27908	11.4417		3.39065	26.8325		3.27928	10.9311		3.41936	34.4496
3.28002	11.3522		3.3872	27.2248		3.27953	10.9858		3.41906	34.4785
3.2825	11.0698		3.38622	27.2801		3.27881	11.1329		3.4197	34.3794
3.27994	11.4729		3.38806	26.9572		3.27779	11.2964		3.41701	34.6003
3.28132	11.3837		3.38921	26.7867		3.27905	11.1583		3.41787	34.4286
3.28231	11.3005		3.38654	27.0813		3.28182	10.8712		3.41881	34.2939
3.28176	11.3809		3.38711	27.0031		3.28056	11.1095		3.41641	34.5474
3.28337	11.224		3.38565	27.1271		3.28141	11.0611		3.41777	34.3758
3.28388	11.2167		3.38556	27.0224		3.2825	10.941		3.4171	34.3654
3.28203	11.5445		3.38499	27.0389		3.28183	11.0461		3.41647	34.3744
3.27914	11.9344		3.38576	26.9112		3.28119	11.1899		3.41663	34.2833
3.28474	11.2608		3.38696	26.7615		3.28293	11.0524		3.41678	34.2533
3.28305	11.4906		3.38666	26.7328		3.28288	11.1464		3.41655	34.253
3.28433	11.4132		3.38501	26.8454		3.2824	11.2022		3.41466	34.4098
3.28557	11.3379		3.38483	26.817		3.28205	11.261		3.41549	34.2328
3.28257	11.7759		3.38403	26.8718		3.28313	11.1908		3.4168	34.0436
3.28262	11.7576		3.38462	26.798		3.28227	11.3709		3.41611	34.1157
3.28344	11.6805		3.38449	26.7543		3.2821	11.4774		3.41683	33.9936
3.28459	11.6133		3.38539	26.5587		3.28105	11.6164		3.41669	33.9008
3.28277	11.9224		3.38583	26.4455		3.2831	11.3796		3.41459	34.1004
3.28467	11.7651		3.3827	26.8297		3.28228	11.5316		3.41589	33.9083
3.28531	11.6852		3.38389	26.656		3.28221	11.6382		3.4145	34.0539
3.28589	11.6125		3.38205	26.8189		3.2851	11.3303		3.41436	34.0464
3.28421	11.9058		3.38701	26.1314		3.28287	11.6408		3.41574	33.7963
3.2854	11.8617		3.38266	26.5869		3.28501	11.3894		3.41455	33.8576
3.28548	11.8918		3.38518	26.2527		3.28378	11.5672		3.41655	33.5741
3.2834	12.1633		3.38435	26.3499		3.28517	11.5186		3.41483	33.7713
3.28541	11.9321		3.38439	26.2909		3.28349	11.8024		3.41312	33.9674
3.28664	11.8559		3.38442	26.1784		3.28181	12.012		3.41475	33.6651
3.28354	12.3361		3.38379	26.2113		3.28703	11.3886		3.41541	33.5198
3.2885	11.7545		3.38402	26.1336		3.28626	11.5276		3.41393	33.6593
3.28586	12.1096		3.38175	26.4086		3.28719	11.5087		3.41223	33.8449
3.28844	11.8012		3.38252	26.2621		3.28567	11.7599		3.4147	33.5038
3.28662	12.1115		3.38246	26.1876		3.28541	11.8131		3.41291	33.6349
3.28653	12.2242		3.38028	26.4033		3.28592	11.7607		3.4126	33.6173
3.28351	12.6185		3.38085	26.3098		3.28918	11.4105		3.41319	33.5112
3.28932	11.9281		3.38121	26.2575		3.28805	11.6479		3.41281	33.541
3.28918	11.953		3.38188	26.1223		3.28872	11.6194		3.41191	33.623
3.28715	12.2942		3.38091	26.1279		3.28971	11.5378		3.41211	33.499
3.28817	12.2527		3.38031	26.1418		3.28633	11.9704		3.41283	33.3428
3.28907	12.1743		3.38132	25.975		3.28886	11.704		3.41056	33.5943
3.2872	12.4492		3.38056	26.0761		3.28743	11.9727		3.4099	33.6487
3.28874	12.2601		3.3799	26.1048		3.28837	11.9382		3.41082	33.5072
3.29237	11.8986		3.3791	26.105		3.28703	12.1228		3.41053	33.4443
3.29089	12.1626		3.37944	26.0021		3.28957	11.7979		3.41208	33.2103
3.28941	12.4028		3.37982	25.9361		3.28803	12.0421		3.41303	33.0425
3.29126	12.1875		3.37981	25.9334		3.28735	12.2203		3.41288	33.0534
3.29034	12.3035		3.38008	25.829		3.28981	11.9785		3.41403	32.8883
3.28909	12.5441		3.3797	25.7824		3.29027	11.9564		3.41318	32.8999
3.2907	12.4192		3.3804	25.6492		3.28963	12.0445		3.41113	33.0508
3.29086	12.4558		3.37712	26.0145		3.29088	11.94		3.41295	32.8029
3.29066	12.4793		3.37941	25.73		3.29016	12.1263		3.41121	32.9913
3.2919	12.3693		3.37761	25.8804		3.28774	12.4752		3.41262	32.7783
3.29168	12.4766		3.37822	25.7269		3.28953	12.3016		3.41232	32.7557
3.29211	12.4985		3.37764	25.746		3.29046	12.1906		3.41189	32.7215
3.29238	12.4945		3.37983	25.4437		3.2921	12.0668		3.41111	32.7896
3.29146	12.6481		3.37941	25.4746		3.29028	12.3708		3.40958	32.9418
3.29046	12.7724		3.37856	25.529		3.2903	12.4066		3.41077	32.7698
3.29065	12.8701		3.37699	25.62		3.29435	11.9472		3.41102	32.6327
3.29106	12.9003		3.37822	25.4261		3.28906	12.6058		3.41136	32.5405
3.29254	12.7403		3.37884	25.3211		3.28883	12.6919		3.41038	32.6245
3.29359	12.6164		3.37788	25.4453		3.2936	12.1907		3.41171	32.4442
3.29189	12.8487		3.37804	25.369		3.29252	12.3838		3.41112	32.4801
3.29309	12.777		3.37871	25.1684		3.29374	12.2878		3.41303	32.178
3.29322	12.8539		3.37689	25.3274		3.29481	12.1697		3.40917	32.5557
3.29318	12.8893		3.37637	25.3903		3.29229	12.5202		3.41042	32.3783
3.29262	12.984		3.3798	24.9381		3.29181	12.6659		3.40875	32.5694
3.29388	12.8423		3.37724	25.197		3.29305	12.5735		3.40938	32.4632
3.2927	13.0958		3.37954	24.836		3.29312	12.5824		3.41085	32.1867
3.29326	13.1046		3.37693	25.0847		3.29301	12.6102		3.41213	31.9514
3.29419	13.0173		3.37502	25.3012		3.29311	12.6397		3.40956	32.2302
3.29192	13.3233		3.37609	25.1501		3.29881	12.0333		3.40972	32.1973
3.29491	12.9611		3.37644	25.0484		3.29646	12.391		3.40864	32.3088
3.29451	13.1155		3.37557	25.0692		3.29531	12.5621		3.40942	32.1341
3.29638	12.9498		3.37367	25.2529		3.29632	12.4502		3.41012	31.9631
3.29219	13.5228		3.37657	24.8593		3.2939	12.7877		3.40801	32.1939
3.29517	13.1615		3.37544	24.9787		3.29694	12.5108		3.40698	32.3
3.29538	13.1483		3.37656	24.8016		3.29502	12.8048		3.40971	31.9331
3.29654	13.1009		3.37546	24.8396		3.29532	12.8108		3.40851	31.9726
3.29724	13.0902		3.37589	24.7393		3.29626	12.7008		3.40722	32.0658
3.29746	13.0849		3.37449	24.8839		3.29823	12.5098		3.40711	32.0531
3.29545	13.3722		3.37656	24.614		3.29715	12.738		3.40792	31.9164
3.29419	13.5652		3.37451	24.8061		3.29781	12.721		3.40814	31.8915
3.29815	13.1605		3.37447	24.7353		3.2966	12.8989		3.40863	31.7309
3.29702	13.351		3.37671	24.3918		3.29366	13.2458		3.4071	31.8595
3.29854	13.2244		3.37394	24.702		3.30001	12.5513		3.40792	31.7045
3.29693	13.4431		3.3755	24.5069		3.29731	12.9693		3.40645	31.8725
3.29775	13.3549		3.37368	24.6683		3.29803	12.9554		3.40725	31.748
3.29824	13.3801		3.37687	24.1928		3.29494	13.3353		3.40725	31.655
3.30051	13.1804		3.37412	24.4612		3.29876	12.8998		3.40682	31.634
3.29965	13.3185		3.37445	24.3893		3.29839	12.9845		3.40594	31.7009
3.29959	13.377		3.37511	24.2862		3.29835	13.0637		3.40624	31.6314
3.29951	13.3942		3.37539	24.216		3.29967	12.9608		3.4066	31.5765
3.3003	13.3828		3.37179	24.5534		3.29648	13.4093		3.40759	31.3865
3.30076	13.4072		3.37143	24.5446		3.29908	13.0902		3.40749	31.3227
3.30034	13.4963		3.3738	24.2304		3.29956	13.0791		3.40367	31.7571
3.29867	13.7067		3.37226	24.4034		3.29777	13.4035		3.40657	31.3554
3.29883	13.7226		3.37365	24.1842		3.29851	13.3711		3.40615	31.3888
3.29861	13.8086		3.37238	24.2447		3.29682	13.6009		3.40522	31.4076
3.29852	13.9303		3.37143	24.3026		3.30113	13.0891		3.40338	31.5548
3.29846	13.9598		3.37179	24.2313		3.30069	13.195		3.40324	31.5591
3.30007	13.7833		3.37255	24.129		3.29972	13.4067		3.40423	31.4008
3.30137	13.6489		3.37145	24.2011		3.30106	13.3		3.40374	31.4516
3.29756	14.2029		3.3689	24.4139		3.29954	13.5099		3.40294	31.4555
3.29848	14.1575		3.37165	24.0146		3.29993	13.4716		3.40434	31.1977
3.3	14.0112		3.37069	24.1162		3.29768	13.8008		3.40328	31.2949
3.3002	14.0101		3.36932	24.2648		3.29971	13.6294		3.40314	31.2978
3.29991	14.0764		3.37398	23.6468		3.30137	13.5057		3.4024	31.3617
3.30167	13.9203		3.37111	23.9028		3.29909	13.8134		3.40397	31.0925
3.30237	13.9474		3.37132	23.8302		3.30034	13.6693		3.40438	30.957
3.30209	13.9991		3.37026	23.9294		3.30027	13.7368		3.40327	31.0632
3.30286	13.9538		3.37137	23.7797		3.30193	13.615		3.40422	30.911
3.30227	14.0355		3.37053	23.8271		3.30122	13.7827		3.40408	30.9146
3.30409	13.8864		3.36975	23.8242		3.30297	13.5849		3.40371	30.8803
3.30574	13.759		3.36991	23.7528		3.30296	13.6064		3.40416	30.7434
3.30571	13.8144		3.37072	23.6371		3.30344	13.5844		3.40181	30.9765
3.30539	13.9112		3.36983	23.7139		3.30532	13.4471		3.40209	30.9338
3.30463	13.9809		3.3712	23.4989		3.30418	13.6535		3.4016	30.965
3.30634	13.8666		3.37173	23.3389		3.30375	13.7427		3.40069	30.9974
3.30377	14.2512		3.37085	23.3938		3.30299	13.8636		3.40096	30.8887
3.30249	14.4387		3.37042	23.4179		3.30342	13.8519		3.40155	30.7799
3.30294	14.431		3.36959	23.5133		3.30637	13.5752		3.4025	30.6266
3.30434	14.2628		3.37076	23.3144		3.30418	13.9011		3.40371	30.4551
3.3061	14.1364		3.36833	23.5038		3.30433	13.8989		3.40107	30.7025
3.30635	14.1757		3.369	23.3795		3.30476	13.8613		3.40147	30.5651
3.30705	14.1311		3.36906	23.348		3.30505	13.8795		3.40253	30.4028
3.30524	14.3772		3.36819	23.4284		3.30713	13.7275		3.40192	30.4508
3.30536	14.3828		3.36862	23.3451		3.30132	14.4816		3.40247	30.3609
3.30676	14.298		3.36954	23.128		3.30374	14.2009		3.40079	30.4914
3.30634	14.4286		3.36824	23.2311		3.30467	14.1286		3.40038	30.4582
3.30578	14.555		3.3679	23.2362		3.30523	14.0866		3.4017	30.2734
3.30517	14.6288		3.36686	23.3466		3.30595	14.1047		3.40046	30.3887
3.30709	14.4301		3.36723	23.2619		3.30627	14.1324		3.40172	30.2292
3.30838	14.3532		3.36921	22.9281		3.30395	14.4447		3.40244	30.0384
3.30545	14.7849		3.36604	23.2485		3.30404	14.4394		3.40143	30.1009
3.30697	14.6455		3.36777	22.9963		3.30525	14.3344		3.40054	30.1543
3.30768	14.5801		3.36894	22.8558		3.30702	14.2083		3.40029	30.1754
3.3061	14.7882		3.36745	22.9903		3.30976	13.9434		3.40011	30.1743
3.30591	14.8876		3.36576	23.1116		3.31035	13.9003		3.40027	30.056
3.3084	14.6611		3.36548	23.061		3.30656	14.3909		3.39913	30.1364
3.30968	14.5521		3.36836	22.7027		3.30553	14.5631		3.39953	30.0382
3.30853	14.6979		3.36735	22.8106		3.30817	14.3349		3.39772	30.2502
3.30778	14.827		3.36564	22.9537		3.30681	14.5469		3.39933	30.0353
3.30856	14.8		3.36652	22.7562		3.30727	14.5136		3.39856	30.0292
3.30871	14.8669		3.36519	22.8643		3.3083	14.3956		3.39715	30.134
3.30932	14.8359		3.36404	22.9627		3.30789	14.5006		3.40037	29.7064
3.30815	14.9869		3.3654	22.7909		3.30826	14.5525		3.39913	29.8367
3.31242	14.4902		3.36487	22.8052		3.30808	14.6286		3.39848	29.8999
3.31207	14.623		3.36555	22.6283		3.30896	14.5473		3.3979	29.8595
3.31222	14.6851		3.36518	22.6288		3.30971	14.4741		3.39717	29.8813
3.31132	14.8511		3.36592	22.4994		3.31054	14.4401		3.39872	29.6391
3.31249	14.722		3.36613	22.472		3.31263	14.2703		3.39886	29.6147
3.30888	15.168		3.36454	22.5916		3.31093	14.5387		3.39695	29.8256
3.31034	15.0906		3.36452	22.5135		3.31329	14.264		3.39708	29.7234
3.31356	14.7667		3.36307	22.6253		3.30841	14.8829		3.39744	29.5966
3.31269	14.9128		3.36251	22.6644		3.30839	14.9326		3.39643	29.676
3.31233	14.9945		3.36474	22.4042		3.31142	14.6723		3.39804	29.464
3.31071	15.194		3.36569	22.2334		3.31197	14.6498		3.39619	29.6815
3.31228	15.0924		3.36435	22.2881		3.31161	14.7203		3.39694	29.497
3.3152	14.812		3.36482	22.1729		3.30826	15.1457		3.39738	29.3763
3.31221	15.2044		3.36454	22.1715		3.31279	14.6475		3.39822	29.2113
3.31243	15.1977		3.36338	22.3025		3.31037	15.0215		3.39546	29.5365
3.31317	15.1333		3.36235	22.3775		3.31253	14.8332		3.39607	29.4509
3.31491	15.0038		3.36177	22.3719		3.31233	14.8747		3.39573	29.4016
3.3142	15.1623		3.35951	22.5854		3.31162	14.9701		3.39413	29.5222
3.3147	15.1615		3.36064	22.4272		3.31332	14.8166		3.39915	28.8657
3.31287	15.4172		3.36177	22.2728		3.31306	14.9185		3.39607	29.2257
3.31475	15.187		3.36139	22.2546		3.3124	15.0769		3.3968	29.1295
3.3131	15.4642		3.35966	22.3852		3.31398	14.9112		3.39619	29.0998
3.31479	15.3637		3.36159	22.0993		3.31573	14.7311		3.39527	29.1257
3.31372	15.5236		3.36276	21.9113		3.31259	15.162		3.39516	29.1178
3.31356	15.5712		3.36447	21.6848		3.31445	15.0399		3.39479	29.1341
3.31323	15.6083		3.36439	21.6547		3.3147	15.0441		3.39476	29.1088
3.31345	15.6746		3.3607	22.0159		3.31344	15.2264		3.39473	29.0403
3.31686	15.3526		3.36275	21.6944		3.31248	15.3583		3.39645	28.7602
3.31544	15.5586		3.36083	21.904		3.31211	15.4589		3.39369	29.0588
3.31588	15.5264		3.36135	21.8317		3.31304	15.453		3.39554	28.8189
3.31329	15.8506		3.36176	21.714		3.31274	15.5312		3.39418	28.969
3.3158	15.6438		3.36038	21.7968		3.31536	15.2345		3.39457	28.8134
3.31595	15.6892		3.36332	21.3914		3.31447	15.3713		3.39319	28.9131
3.31476	15.8792		3.35885	21.92		3.31664	15.1531		3.39313	28.8634
3.31794	15.5214		3.36028	21.7226		3.31611	15.3033		3.39418	28.7189
3.31388	16.0385		3.35942	21.7777		3.3167	15.2954		3.39378	28.7633
3.31825	15.5725		3.35678	21.9754		3.31833	15.1334		3.39353	28.6755
3.31617	15.9099		3.3596	21.5862		3.31612	15.386		3.39412	28.5691
3.31661	15.9278		3.35786	21.7897		3.31603	15.4508		3.39315	28.6239
3.3174	15.8326		3.36065	21.4218		3.31833	15.2711		3.39514	28.3623
3.31502	16.1208		3.36147	21.2789		3.31595	15.6131		3.39221	28.6913
3.31461	16.2552		3.35928	21.4418		3.31759	15.4617		3.39334	28.4631
3.31816	15.9059		3.36054	21.2309		3.31943	15.2481		3.38979	28.8082
3.31966	15.7756		3.35764	21.5534		3.31978	15.2618		3.39229	28.4708
3.31991	15.7633		3.35961	21.2985		3.31855	15.5025		3.39272	28.4139
3.31868	15.9273		3.3567	21.6276		3.31672	15.7892		3.39198	28.4747
3.31895	15.9728		3.35711	21.4662		3.31889	15.5491		3.39133	28.4767
3.31895	16.0477		3.35846	21.2487		3.31735	15.7466		3.39163	28.357
3.31915	16.0782		3.35824	21.2521		3.32047	15.4125		3.39058	28.4487
3.32	15.9978		3.35916	21.114		3.31957	15.6181		3.39191	28.2675
3.3196	16.0601		3.35721	21.3011		3.31864	15.794		3.39131	28.3152
3.31873	16.2456		3.35884	21.0084		3.31804	15.8841		3.39182	28.1762
3.31889	16.3248		3.3574	21.1383		3.32097	15.5548		3.38941	28.3813
3.31898	16.346		3.35895	20.9191		3.32075	15.6074		3.39043	28.2151
3.31933	16.3208		3.35947	20.8428		3.32033	15.7637		3.39051	28.194
3.3193	16.3462		3.35607	21.2032		3.31991	15.8826		3.39192	28.003
3.32203	16.0949		3.35654	21.0421		3.31821	16.1393		3.39166	27.9473
3.32189	16.1769		3.35582	21.0794		3.31879	16.0564		3.39063	27.9897
3.32304	16.0991		3.35858	20.7172		3.31895	16.0858		3.38981	28.0603
3.32128	16.3295		3.35701	20.8943		3.32038	16.0082		3.38903	28.1326
3.32427	15.9555		3.35644	20.918		3.32116	15.9713		3.38981	27.9935
3.32206	16.3283		3.35715	20.7093		3.31957	16.1862		3.38974	27.9241
3.31975	16.6963		3.35819	20.5359		3.32221	15.9003		3.39062	27.7515
3.32061	16.6317		3.3548	20.923		3.32165	16.0156		3.38901	27.8954
3.3223	16.4599		3.35509	20.8693		3.32216	16.0317		3.38959	27.8157
3.32307	16.3705		3.35554	20.759		3.32224	16.0736		3.38822	27.9618
3.32089	16.722		3.35619	20.6089		3.32567	15.7038		3.38458	28.3153
3.31994	16.9182		3.35564	20.617		3.32179	16.1811		3.38848	27.7915
3.32103	16.8343		3.35206	21.0168		3.32083	16.3444		3.38871	27.7135
3.32136	16.8112		3.35384	20.7814		3.32345	16.1213		3.3864	27.9701
3.32138	16.8119		3.35473	20.6309		3.32006	16.5915		3.38875	27.6548
3.32227	16.794		3.35406	20.6192		3.32248	16.3375		3.39081	27.315
3.32153	16.9741		3.35524	20.4055		3.32078	16.5387		3.38851	27.5098
3.32244	16.8833		3.35457	20.4531		3.31983	16.7068		3.38685	27.6756
3.32222	16.9443		3.35481	20.4361		3.32272	16.4394		3.3861	27.759
3.32112	17.1038		3.35359	20.5037		3.32136	16.6826		3.38568	27.7745
3.32276	16.9704		3.35264	20.5417		3.32196	16.624		3.38911	27.2769
3.32092	17.2928		3.3518	20.5932		3.32035	16.8239		3.38688	27.4854
3.3243	16.9104		3.35024	20.7619		3.32409	16.4264		3.3867	27.4564
3.32355	17.0304		3.35306	20.3942		3.32416	16.5295		3.38857	27.2109
3.32488	16.8835		3.35315	20.3331		3.32507	16.467		3.38772	27.2772
3.3249	16.954		3.35325	20.2251		3.32441	16.5675		3.38578	27.4379
3.32532	16.9932		3.35106	20.4261		3.32629	16.3667		3.38657	27.2766
3.32198	17.4315		3.35286	20.1827		3.3258	16.4819		3.38801	27.0427
3.32461	17.1226		3.35151	20.3352		3.32285	16.9352		3.38635	27.2256
3.32458	17.1622		3.34954	20.5257		3.3255	16.6706		3.3883	26.9893
3.32513	17.1782		3.34946	20.4473		3.32239	17.0848		3.38622	27.1441
3.32393	17.3954		3.35026	20.2824		3.32344	16.9941		3.38487	27.2275
3.32576	17.2404		3.35122	20.1441		3.32414	16.9263		3.38627	27.0096
3.3229	17.6021		3.35223	20.0111		3.32318	17.1306		3.38542	27.0973
3.3257	17.2713		3.34979	20.2517		3.32555	16.8875		3.3856	27.0773
3.32401	17.5637		3.35041	20.0921		3.32747	16.7119		3.38358	27.2065
3.32607	17.3836		3.34881	20.2123		3.32569	16.9288		3.38382	27.1153
3.32554	17.5042		3.3505	19.9961		3.32565	16.9807		3.38587	26.8316
3.32554	17.5005		3.34878	20.1748		3.32691	16.9235		3.38539	26.8614
3.32615	17.4716		3.34965	20.0325		3.32593	17.0958		3.38491	26.8987
3.32551	17.6321		3.34958	19.96		3.32743	16.9465		3.38419	26.9242
3.32623	17.6083		3.34883	19.9712		3.32677	17.0352		3.38575	26.6274
3.32508	17.7956		3.3481	20.0425		3.32689	17.0863		3.38494	26.6858
3.32622	17.6834		3.34819	20.0189		3.32765	17.0729		3.38547	26.6028
3.32623	17.6995		3.34649	20.1764		3.32705	17.1973		3.38493	26.655
3.32433	17.9966		3.34759	19.9425		3.3287	17.0303		3.38423	26.6525
3.32543	17.9531		3.3485	19.7755		3.32627	17.3431		3.38544	26.4339
3.3267	17.8457		3.34694	19.9346		3.32913	17.0389		3.38405	26.5559
3.32768	17.7363		3.34761	19.8412		3.32831	17.2279		3.38257	26.7156
3.32773	17.7472		3.35003	19.5		3.32772	17.3652		3.38259	26.6973
3.32879	17.6897		3.34599	19.9011		3.33095	17.0024		3.38332	26.5115
3.32714	17.9902		3.3479	19.6099		3.32765	17.4183		3.38337	26.4219
3.32616	18.1518		3.3473	19.6364		3.3294	17.2495		3.38257	26.4968
3.33006	17.6957		3.34793	19.551		3.32844	17.47		3.38406	26.2858
3.32705	18.0871		3.34903	19.3858		3.32807	17.5735		3.38291	26.4172
3.32999	17.8055		3.3457	19.6978		3.32991	17.3776		3.38204	26.4434
3.32902	17.9883		3.34722	19.4335		3.32858	17.5466		3.38167	26.3995
3.32929	18.0201		3.34611	19.5351		3.32886	17.5522		3.38241	26.2864
3.32966	18.0014		3.34803	19.3058		3.32789	17.7583		3.38334	26.1374
3.3286	18.1237		3.34742	19.32		3.32951	17.6485		3.3829	26.1707
3.32948	18.1096		3.34438	19.6083		3.33022	17.5812		3.38172	26.2149
3.32981	18.145		3.34601	19.352		3.33049	17.5603		3.38078	26.2638
3.33038	18.1341		3.34439	19.5099		3.32953	17.7216		3.3815	26.1304
3.32866	18.3689		3.34593	19.3122		3.32954	17.799		3.38257	25.9934
3.33079	18.1078		3.34489	19.3947		3.33102	17.6826		3.38222	25.9981
3.33143	18.1176		3.34444	19.357		3.32997	17.8582		3.38208	25.9414
3.33508	17.746		3.34404	19.3378		3.33115	17.7361		3.38091	25.9883
3.33086	18.3007		3.34753	18.8772		3.33245	17.6116		3.38374	25.6216
3.32967	18.4935		3.34602	19.0482		3.32943	18.0872		3.37938	26.1241
3.33301	18.0913		3.34684	18.914		3.3308	17.9687		3.38259	25.7113
3.33098	18.4025		3.34541	18.9821		3.33404	17.6006		3.38053	25.8901
3.33171	18.405		3.34225	19.3122		3.33231	17.826		3.38125	25.7192
3.33179	18.4584		3.34416	19.055		3.33242	17.8578		3.37878	25.9891
3.3325	18.3792		3.34445	19.01		3.33335	17.8501		3.38097	25.7092
3.33335	18.2954		3.34425	18.9935		3.33175	18.0904		3.37953	25.8611
3.334	18.2955		3.34188	19.1722		3.33436	17.8194		3.37928	25.8024
3.33476	18.2749		3.34434	18.827		3.33114	18.2303		3.38092	25.5231
3.33341	18.4862		3.34153	19.1258		3.33401	17.9101		3.37977	25.6235
3.33369	18.4731		3.34208	19.0641		3.33236	18.2015		3.37879	25.7048
3.33231	18.6632		3.33962	19.3		3.33344	18.1385		3.37826	25.7586
3.33483	18.4591		3.34174	18.9531		3.33559	17.9082		3.37902	25.5859
3.33324	18.7248		3.34377	18.6353		3.33517	17.9726		3.37857	25.5487
3.33322	18.7515		3.34081	18.9865		3.33254	18.3119		3.3781	25.5727
3.33593	18.4408		3.34293	18.7063		3.33408	18.2254		3.3788	25.4676
3.33309	18.7984		3.34088	18.9063		3.33301	18.4282		3.37873	25.4658
3.33415	18.7658		3.34096	18.7995		3.33458	18.2825		3.3772	25.5541
3.33509	18.7387		3.3424	18.5697		3.33269	18.5151		3.37778	25.4084
3.33447	18.8546		3.34127	18.6853		3.33376	18.4264		3.37735	25.4215
3.33626	18.6523		3.34139	18.6437		3.33501	18.37		3.3774	25.3753
3.33554	18.7562		3.34077	18.6763		3.33553	18.3621		3.37828	25.2687
3.33476	18.9248		3.3415	18.4902		3.33434	18.5429		3.37604	25.4459
3.33722	18.6889		3.34165	18.4035		3.33554	18.4144		3.3752	25.4787
3.33779	18.6774		3.33986	18.605		3.33628	18.3716		3.37604	25.3329
3.33599	18.9281		3.3395	18.6454		3.33618	18.4607		3.37688	25.1977
3.33601	18.9453		3.3391	18.6351		3.33778	18.326		3.37423	25.5112
3.33721	18.867		3.33995	18.4406		3.33458	18.76		3.37453	25.3844
3.33481	19.2623		3.34069	18.2769		3.33544	18.6665		3.37598	25.1531
3.34012	18.6531		3.33914	18.4459		3.33704	18.5176		3.37833	24.809
3.33849	18.8679		3.33994	18.3499		3.33645	18.6806		3.37583	25.0923
3.33492	19.3296		3.33916	18.3739		3.33829	18.5251		3.37656	24.9697
3.33545	19.3182		3.34063	18.112		3.3359	18.8465		3.37372	25.2699
3.33943	18.9397		3.33943	18.2039		3.33805	18.5894		3.37539	24.9601
3.3348	19.5343		3.33923	18.1995		3.33656	18.8082		3.37371	25.125
3.33871	19.0883		3.33805	18.3129		3.3381	18.733		3.37556	24.883
3.33794	19.1922		3.33993	18.0399		3.33741	18.8634		3.37682	24.7161
3.33884	19.1694		3.33706	18.3031		3.33911	18.6797		3.37297	25.0944
3.33777	19.3847		3.336	18.3734		3.34075	18.5004		3.37468	24.8135
3.33732	19.4811		3.33616	18.3148		3.33653	19.0666		3.3753	24.6997
3.3396	19.2172		3.33717	18.1829		3.33673	19.1292		3.3741	24.8173
3.33821	19.4008		3.3381	18.0266		3.33876	18.9521		3.37663	24.4912
3.33801	19.5206		3.33558	18.2377		3.3391	18.9262		3.37558	24.538
3.33979	19.3591		3.33621	18.0856		3.33811	19.07		3.37482	24.5492
3.33823	19.6034		3.34073	17.51		3.33706	19.2493		3.3739	24.6175
3.34004	19.4178		3.33832	17.7988		3.33758	19.278		3.37257	24.7706
3.33896	19.5531		3.3382	17.7624		3.34025	19.0209		3.37511	24.4453
3.33763	19.8204		3.33799	17.6918		3.34038	19.0413		3.37329	24.5623
3.34035	19.5635		3.33495	18.0035		3.33969	19.1383		3.37309	24.5231
3.33869	19.797		3.33825	17.576		3.33883	19.2634		3.37245	24.5611
3.33801	19.8978		3.33534	17.9247		3.34061	19.1447		3.37336	24.4208
3.33922	19.7625		3.33725	17.628		3.34121	19.1275		3.37418	24.2951
3.33972	19.7916		3.33435	17.895		3.34039	19.2551		3.3736	24.2744
3.33904	19.949		3.33603	17.6316		3.34017	19.3376		3.37233	24.3588
3.34054	19.8368		3.3361	17.5804		3.34042	19.3148		3.37144	24.4324
3.33654	20.3231		3.33619	17.5749		3.3418	19.2591		3.37079	24.4907
3.34091	19.7882		3.33626	17.516		3.34148	19.3443		3.37061	24.4941
3.33986	20.0156		3.33461	17.6318		3.33927	19.6495		3.37048	24.4312
3.3401	20.0636		3.33625	17.3658		3.34047	19.5207		3.37173	24.1886
3.34265	19.7882		3.33539	17.4463		3.3412	19.472		3.36955	24.4271
3.34101	20.0121		3.33436	17.5534		3.34369	19.2658		3.37109	24.2021
3.34147	19.9746		3.33509	17.3918		3.34113	19.6367		3.3714	24.1454
3.34291	19.8833		3.334	17.4535		3.34229	19.5286		3.37253	23.9347
3.34234	20.0401		3.33263	17.5652		3.34043	19.7797		3.37008	24.1506
3.34323	19.9692		3.33195	17.6191		3.34342	19.4504		3.3704	24.0909
3.34416	19.8869		3.33266	17.5036		3.33983	19.963		3.3728	23.7528
3.3437	19.9615		3.33401	17.2907		3.34183	19.7919		3.37164	23.891
3.34366	20.0317		3.3347	17.1207		3.34071	19.9539		3.37043	23.9322
3.34283	20.2137		3.33232	17.35		3.3409	19.9464		3.36867	24.0709
3.34436	20.0793		3.33151	17.421		3.33998	20.1023		3.37163	23.68
3.34371	20.1924		3.33309	17.2234		3.34251	19.8912		3.37025	23.823
3.34431	20.1265		3.33163	17.3456		3.34206	20.0245		3.37108	23.7114
3.34444	20.1877		3.32973	17.4898		3.34277	19.9679		3.37311	23.3697
3.34191	20.5775		3.33195	17.1685		3.34413	19.807		3.37161	23.4828
3.34452	20.3065		3.3314	17.1998		3.34157	20.175		3.37045	23.575
3.3445	20.3233		3.3321	17.0817		3.34322	20.0549		3.37075	23.5274
3.34344	20.4687		3.33261	16.983		3.34289	20.1567		3.36826	23.8133
3.34463	20.4071		3.3307	17.1102		3.34429	20.0078		3.36965	23.5487
3.34497	20.4406		3.33191	16.9098		3.34469	19.9952		3.36941	23.4952
3.34581	20.3972		3.33279	16.7764		3.34307	20.2211		3.36962	23.4297
3.34443	20.5865		3.33342	16.6839		3.34375	20.2457		3.36925	23.4682
3.3434	20.7423		3.33076	16.9747		3.3445	20.2064		3.36731	23.6962
3.34527	20.5787		3.32915	17.0549		3.34301	20.423		3.36729	23.5945
3.34299	20.9243		3.33042	16.8631		3.34311	20.428		3.36944	23.2519
3.34541	20.6916		3.33168	16.6769		3.34618	20.0812		3.37038	23.0943
3.34508	20.7505		3.33239	16.5744		3.34438	20.4116		3.36857	23.3062
3.34727	20.4962		3.33145	16.6418		3.34648	20.1916		3.3683	23.3285
3.34508	20.8451		3.33215	16.4658		3.34514	20.4086		3.36876	23.1745
3.34644	20.7528		3.33261	16.3473		3.34397	20.5597		3.36894	23.0648
3.34584	20.8791		3.33057	16.5582		3.34566	20.3935		3.36702	23.2627
3.34383	21.1572		3.32807	16.8541		3.34664	20.3658		3.36769	23.1693
3.34569	20.9356		3.32772	16.8633		3.34569	20.5434		3.36749	23.1749
3.34623	20.9522		3.32846	16.6534		3.34346	20.8406		3.3674	23.1025
3.34427	21.2703		3.32946	16.4767		3.34535	20.6359		3.36654	23.1116
3.3464	21.0474		3.32807	16.6394		3.34503	20.7112		3.36867	22.8204
3.34864	20.8012		3.32895	16.5134		3.34637	20.6551		3.36709	22.9821
3.34601	21.1272		3.32648	16.7702		3.34634	20.7187		3.36692	22.9787
3.34403	21.4692		3.32738	16.5582		3.34852	20.4689		3.36608	23.0081
3.34586	21.3263		3.32746	16.4917		3.34676	20.7002		3.36612	22.9375
3.34758	21.1598		3.3265	16.564		3.34719	20.6944		3.36337	23.2279
3.3489	21.0271		3.32569	16.6479		3.34727	20.774		3.36505	23.0006
3.34798	21.1313		3.32857	16.2578		3.34763	20.7896		3.36507	22.9774
3.34775	21.2467		3.32796	16.2345		3.34648	20.9689		3.36529	22.8819
3.34724	21.3949		3.32749	16.2229		3.34786	20.7986		3.36431	22.9192
3.3473	21.4325		3.32811	16.1283		3.34916	20.6715		3.36482	22.7974
3.34831	21.3157		3.32716	16.2306		3.34797	20.9283		3.36625	22.5948
3.3485	21.3171		3.32355	16.6388		3.34835	20.9488		3.36652	22.5532
3.34983	21.2281		3.32171	16.7488		3.34834	20.976		3.3667	22.4447
3.34838	21.5083		3.32507	16.2744		3.34848	20.9745		3.36577	22.4814
3.35033	21.3119		3.32573	16.1737		3.34745	21.1376		3.36461	22.5948
3.34986	21.3795		3.32443	16.3083		3.3491	21.0336		3.36371	22.6693
3.34982	21.4042		3.32706	15.967		3.35013	20.9979		3.3634	22.693
3.35087	21.3638		3.32468	16.1395		3.34982	21.0492		3.36283	22.6764
3.3512	21.3891		3.32336	16.238		3.35028	21.0186		3.36556	22.2613
3.35108	21.4583		3.32417	16.1122		3.34835	21.2756		3.36469	22.3283
3.34798	21.8675		3.32472	16.0398		3.3502	21.1505		3.36291	22.5227
3.35058	21.5608		3.3229	16.2221		3.34883	21.3636		3.36223	22.5914
3.34953	21.7689		3.32328	16.0747		3.35224	20.9889		3.36213	22.507
3.35141	21.6227		3.32387	15.9374		3.35032	21.2538		3.36239	22.3971
3.35186	21.6044		3.32377	15.9399		3.35089	21.2258		3.36199	22.395
3.35216	21.5967		3.32301	16.0079		3.34955	21.4832		3.36214	22.366
3.35066	21.8037		3.32476	15.7446		3.34997	21.4766		3.36348	22.1876
3.34953	21.9877		3.32287	15.8704		3.35124	21.3641		3.36156	22.3476
3.35126	21.8732		3.3238	15.702		3.35021	21.5172		3.36349	22.019
3.35392	21.5958		3.32554	15.4653		3.35022	21.5496		3.35982	22.4496
3.3518	21.891		3.32508	15.5094		3.35072	21.5772		3.36375	21.9453
3.35354	21.6778		3.32534	15.4271		3.3523	21.4393		3.35798	22.6278
3.34973	22.2227		3.32119	15.8493		3.35161	21.5612		3.3624	21.9935
3.35298	21.9091		3.3223	15.6421		3.35142	21.5945		3.36094	22.0892
3.35391	21.8374		3.32322	15.5093		3.35014	21.8003		3.36126	21.997
3.35315	21.9733		3.32189	15.6641		3.35197	21.6736		3.36053	22.0825
3.35402	21.8561		3.32147	15.6544		3.35404	21.4949		3.36044	22.0746
3.35131	22.2734		3.32298	15.3773		3.35259	21.7028		3.36007	22.0305
3.35352	22.0992		3.3229	15.3269		3.35491	21.42		3.3604	21.9189
3.35534	21.924		3.32261	15.3239		3.35092	21.9361		3.35958	21.97
3.35418	22.0721		3.32359	15.2079		3.35277	21.8302		3.36058	21.8422
3.3537	22.1612		3.32323	15.2036		3.35473	21.641		3.35914	22.0042
3.35192	22.4254		3.32163	15.2995		3.35263	21.9149		3.35907	21.9083
3.35587	22.0438		3.32198	15.1954		3.35317	21.8738		3.36199	21.4835
3.35589	22.0882		3.31949	15.4673		3.35027	22.2662		3.36037	21.6332
3.3559	22.1315		3.31976	15.4348		3.35101	22.2858		3.3612	21.5241
3.3547	22.2671		3.31964	15.3918		3.35416	21.9578		3.35969	21.6917
3.35467	22.3555		3.31884	15.3798		3.35507	21.8803		3.36087	21.4756
3.35514	22.3753		3.31995	15.1992		3.35365	22.0451		3.36118	21.3366
3.35283	22.718		3.31833	15.3806		3.35378	22.0949		3.36043	21.3757
3.35522	22.4483		3.31801	15.3867		3.35263	22.3291		3.36186	21.1815
3.35472	22.5057		3.32008	15.0818		3.35444	22.1726		3.35995	21.4021
3.35325	22.781		3.31785	15.2772		3.3537	22.2831		3.35888	21.4479
3.35527	22.6091		3.3205	14.8862		3.35304	22.3829		3.35912	21.3376
3.35495	22.6913		3.31923	15.0184		3.35397	22.3128		3.35836	21.3912
3.35625	22.5517		3.31712	15.2501		3.35394	22.4305		3.35865	21.3323
3.35487	22.7371		3.31833	15.0511		3.35269	22.6222		3.359	21.2795
3.35548	22.7395		3.31633	15.2046		3.35453	22.433		3.3555	21.611
3.3558	22.7828		3.31846	14.8941		3.35495	22.4022		3.35718	21.319
3.35582	22.8123		3.31679	15.0787		3.3548	22.4406		3.35675	21.3344
3.35633	22.7815		3.31741	14.9681		3.35597	22.4091		3.35844	21.1043
3.35529	22.9311		3.31765	14.9018		3.35744	22.2852		3.35811	21.1238
3.35826	22.635		3.3178	14.7782		3.35475	22.6605		3.35718	21.1696
3.3582	22.7316		3.31654	14.8718		3.35448	22.6955		3.35613	21.2063
3.35837	22.7664		3.31602	14.909		3.35735	22.386		3.35717	21.0321
3.35718	22.9368		3.31579	14.9343		3.35595	22.6359		3.35643	21.1141
3.35948	22.6626		3.31632	14.8227		3.35679	22.6124		3.35545	21.218
3.35841	22.8702		3.31767	14.5608		3.35744	22.5633		3.35653	21
3.35944	22.8346		3.31591	14.7096		3.35444	22.9408		3.35406	21.2394
3.35825	23.0225		3.31095	15.2762		3.35701	22.666		3.35795	20.7084
3.35756	23.128		3.31561	14.6903		3.3553	22.9744		3.35432	21.1056
3.35871	23.0044		3.31337	14.9243		3.35561	23.0053		3.35567	20.9389
3.35751	23.2328		3.31362	14.7938		3.3579	22.7567		3.35442	21.0052
3.36088	22.9107		3.31259	14.8854		3.35788	22.776		3.35342	21.0584
3.35812	23.2797		3.31535	14.5196		3.35872	22.7107		3.35515	20.7828
3.35781	23.3465		3.31555	14.461		3.35631	23.0993		3.35569	20.7228
3.35905	23.2155		3.3163	14.3268		3.35821	22.9442		3.35572	20.694
3.35797	23.431		3.31472	14.4236		3.35713	23.0923		3.35554	20.6433
3.36051	23.1905		3.31153	14.7757		3.3577	23.0439		3.35221	20.9595
3.35818	23.5224		3.30963	14.9721		3.35758	23.0968		3.35333	20.7816
3.35863	23.4956		3.31302	14.5517		3.3586	23.0578		3.35501	20.5537
3.35744	23.6482		3.31257	14.5618		3.35887	23.0889		3.35407	20.6523
3.36086	23.2956		3.31326	14.3711		3.35672	23.3928		3.35475	20.505
3.35719	23.8374		3.30925	14.7883		3.35665	23.4103		3.35402	20.4942
3.35946	23.6049		3.31163	14.4694		3.3586	23.2036		3.35261	20.6394
3.35979	23.5842		3.31214	14.4031		3.35757	23.426		3.35525	20.2825
3.36088	23.4569		3.31358	14.1733		3.35925	23.2716		3.35127	20.7609
3.36108	23.5479		3.31204	14.2574		3.35935	23.3045		3.35227	20.5441
3.36012	23.7293		3.3121	14.1994		3.35875	23.3848		3.35211	20.5213
3.36138	23.6133		3.31129	14.2641		3.36073	23.1849		3.35296	20.3417
3.36051	23.7481		3.31135	14.2478		3.36166	23.1688		3.3542	20.1692
3.36025	23.7845		3.31214	14.1247		3.36117	23.2949		3.35328	20.2737
3.36167	23.6871		3.30997	14.2918		3.36138	23.2904		3.35338	20.1762
3.36015	23.9655		3.30867	14.3804		3.36186	23.2337		3.35251	20.1946
3.36165	23.8347		3.30929	14.2733		3.36117	23.3972		3.35106	20.3417
3.36102	23.9399		3.3082	14.3888		3.36265	23.3067		3.34985	20.4702
3.36255	23.7669		3.30583	14.6316		3.36147	23.4938		3.35141	20.2484
3.36301	23.7678		3.31054	13.9669		3.36125	23.5684		3.35144	20.1588
3.36265	23.8978		3.30728	14.3196		3.36095	23.6128		3.34964	20.2982
3.36084	24.1491		3.30707	14.2965		3.3587	23.9371		3.34962	20.253
3.36245	24.0165		3.30627	14.3831		3.3613	23.7078		3.34982	20.2193
3.36038	24.278		3.30831	14.0894		3.3626	23.6032		3.34824	20.4113
3.36353	23.9587		3.30807	14.0301		3.36393	23.4724		3.34775	20.3842
3.36176	24.2527		3.30556	14.2751		3.36199	23.7216		3.35089	19.8982
3.36275	24.1791		3.30728	14.0412		3.36225	23.7397		3.34851	20.1528
3.36152	24.3589		3.30883	13.847		3.36242	23.8032		3.35137	19.7964
3.36357	24.1259		3.30653	14.0629		3.3641	23.6617		3.34835	20.1469
3.36258	24.3171		3.30699	13.9024		3.36352	23.759		3.34921	19.9498
3.36357	24.2924		3.30509	14.0879		3.36311	23.8344		3.34552	20.3093
3.36221	24.4904		3.30625	13.9018		3.36329	23.8535		3.34652	20.1505
3.36328	24.3931		3.30367	14.216		3.36102	24.2183		3.34912	19.8198
3.36298	24.4417		3.30653	13.8191		3.36294	24.0618		3.35074	19.6078
3.3629	24.5127		3.30541	13.8676		3.36167	24.2453		3.34906	19.7272
3.36573	24.2473		3.30448	13.9167		3.36316	24.0775		3.34665	19.9307
3.36467	24.4513		3.30509	13.8058		3.36146	24.3336		3.34768	19.7782
3.36534	24.3751		3.30446	13.8764		3.36572	23.8929		3.34703	19.8332
3.36547	24.3791		3.30721	13.4949		3.36403	24.1634		3.34793	19.7046
3.36244	24.84		3.30629	13.5156		3.3636	24.2635		3.34614	19.8393
3.3647	24.6321		3.30583	13.5111		3.36581	24.0002		3.34824	19.5094
3.36294	24.9071		3.30326	13.806		3.3641	24.2599		3.34611	19.7227
3.36312	24.8808		3.30279	13.8187		3.36473	24.2618		3.34637	19.6736
3.36335	24.8805		3.30451	13.5731		3.36413	24.4071		3.34713	19.558
3.3666	24.568		3.30273	13.6792		3.3648	24.3408		3.34594	19.6101
3.36553	24.7724		3.30197	13.7388		3.3653	24.3049		3.34632	19.487
3.36545	24.8376		3.30103	13.8231		3.36735	24.09		3.34521	19.5768
3.366	24.7843		3.30215	13.6648		3.36597	24.36		3.34395	19.7107
3.36551	24.8653		3.29945	13.964		3.36668	24.3358		3.34552	19.4916
3.36569	24.9209		3.30147	13.5815		3.36696	24.3276		3.3463	19.3249
3.3665	24.8979		3.30264	13.413		3.36627	24.4397		3.34674	19.1946
3.36616	24.9992		3.3013	13.5533		3.36709	24.3654		3.34564	19.2858
3.36576	25.0635		3.30085	13.5881		3.36689	24.4902		3.34271	19.6259
3.36781	24.8202		3.30114	13.5172		3.36882	24.3139		3.34547	19.2665
3.36849	24.8261		3.30173	13.3354		3.3675	24.5156		3.34499	19.2402
3.36729	25.0518		3.30051	13.4137		3.36756	24.5341		3.34544	19.1142
3.36748	25.0744		3.29949	13.5174		3.36606	24.7353		3.34496	19.1395
3.36672	25.1937		3.30301	13.0697		3.36636	24.7951		3.34285	19.3599
3.36823	25.0271		3.30022	13.3636		3.36933	24.5017		3.34373	19.243
3.36762	25.1752		3.30097	13.1809		3.36749	24.7558		3.34463	19.0323
3.36816	25.1866		3.30148	13.0604		3.36802	24.7079		3.34574	18.8322
3.36843	25.1947		3.30092	13.0908		3.36633	24.958		3.34398	18.9889
3.36887	25.1641		3.29885	13.3344		3.36818	24.8363		3.34468	18.8957
3.36919	25.1572		3.29973	13.1839		3.3689	24.811		3.34289	19.0915
3.36957	25.1743		3.29891	13.1822		3.36782	24.9629		3.34379	18.9059
3.36894	25.3452		3.29974	13.0296		3.36708	25.0485		3.34279	18.9339
3.37035	25.2288		3.29797	13.2041		3.36641	25.168		3.34319	18.8532
3.37155	25.095		3.30031	12.9078		3.36788	25.0962		3.34272	18.8822
3.37021	25.2738		3.30111	12.7797		3.36847	25.0893		3.34177	18.9834
3.36938	25.4483		3.29867	12.9898		3.36772	25.2164		3.34361	18.6861
3.36936	25.5385		3.29984	12.7677		3.36629	25.4235		3.3425	18.7418
3.36828	25.7178		3.29789	12.9847		3.36724	25.3161		3.34466	18.4318
3.36754	25.828		3.29913	12.8137		3.36973	25.1152		3.34289	18.6171
3.36936	25.6157		3.29791	12.9306		3.3714	24.9714		3.34087	18.8551
3.36954	25.6675		3.29951	12.6339		3.36979	25.2118		3.34178	18.6441
3.36969	25.7333		3.29957	12.5586		3.36961	25.2546		3.34144	18.6095
3.36993	25.7683		3.29891	12.6123		3.36949	25.3063		3.34204	18.4927
3.36968	25.7915		3.2987	12.6122		3.37121	25.1807		3.34144	18.5406
3.37242	25.4931		3.29644	12.8482		3.36857	25.5629		3.3418	18.4862
3.37177	25.6223		3.294	13.0549		3.37024	25.387		3.34097	18.5077
3.37235	25.6561		3.29576	12.7911		3.36876	25.5741		3.3428	18.2147
3.3724	25.6943		3.29691	12.6157		3.36938	25.5473		3.34196	18.2919
3.37095	25.8991		3.29727	12.5602		3.3692	25.6734		3.34143	18.3205
3.37322	25.6472		3.29375	12.9395		3.36795	25.8786		3.34151	18.2854
3.37353	25.678		3.29503	12.702		3.37092	25.553		3.34077	18.2727
3.37235	25.9142		3.29887	12.1658		3.3702	25.6645		3.34129	18.1405
3.37279	25.8863		3.29611	12.4645		3.37109	25.5953		3.33918	18.3479
3.37201	26.0146		3.29586	12.4756		3.36911	25.9364		3.34099	18.1284
3.37233	25.9903		3.29348	12.7306		3.37203	25.6261		3.33868	18.3771
3.37018	26.333		3.29603	12.3149		3.37033	25.876		3.33975	18.182
3.37094	26.3213		3.29293	12.629		3.36964	25.9841		3.34106	17.9362
3.3744	25.9295		3.29414	12.4604		3.37219	25.6903		3.33926	18.1127
3.37106	26.3664		3.29343	12.5366		3.37022	26.0209		3.33955	18.048
3.3714	26.3387		3.29338	12.5009		3.37135	25.9453		3.33798	18.2259
3.37068	26.5141		3.29609	12.0675		3.37152	25.9661		3.33889	18.0224
3.37227	26.3933		3.29459	12.2031		3.37142	25.9932		3.33685	18.2182
3.37268	26.3935		3.29241	12.4421		3.37232	25.9122		3.34081	17.6792
3.37231	26.4601		3.2943	12.1619		3.37252	25.9917		3.33971	17.7908
3.37222	26.4936		3.29184	12.4343		3.37201	26.1299		3.33896	17.8665
3.37158	26.6363		3.29136	12.3839		3.37462	25.8358		3.3366	18.0751
3.37364	26.4773		3.29301	12.1442		3.37329	26.0004		3.33701	17.95
3.3738	26.501		3.29124	12.3266		3.37273	26.1219		3.34036	17.4878
3.37456	26.4282		3.29059	12.4152		3.37295	26.182		3.33588	17.9946
3.37468	26.413		3.29221	12.1638		3.3738	26.1475		3.33802	17.7419
3.3746	26.5184		3.2909	12.2169		3.37266	26.3226		3.33732	17.728
3.37601	26.4324		3.29369	11.8199		3.37416	26.1528		3.33852	17.5085
3.37614	26.478		3.2919	11.9842		3.37465	26.121		3.3355	17.8291
3.37525	26.5943		3.29259	11.907		3.37417	26.2838		3.33514	17.8407
3.37463	26.6867		3.2934	11.7609		3.37402	26.3618		3.33606	17.7164
3.37376	26.8602		3.29501	11.4654		3.37334	26.4784		3.33467	17.8158
3.37428	26.8806		3.29099	11.9076		3.37311	26.5273		3.33589	17.579
3.37487	26.851		3.29055	11.9428		3.37376	26.5007		3.33542	17.5967
3.37549	26.8068		3.29151	11.7751		3.37379	26.5809		3.33594	17.5157
3.37547	26.8322		3.28925	12.0216		3.37382	26.6439		3.33368	17.7679
3.3747	26.9827		3.2915	11.651		3.37472	26.5516		3.33296	17.7758
3.37643	26.8468		3.28948	11.845		3.3748	26.553		3.33406	17.5568
3.37706	26.8299		3.28822	11.9745		3.37519	26.5572		3.33443	17.4653
3.37679	26.8921		3.28946	11.7882		3.37304	26.9057		3.3356	17.3009
3.37549	27.0656		3.28879	11.8294		3.37397	26.8539		3.3343	17.4479
3.37782	26.8467		3.28909	11.7096		3.37618	26.6337		3.33544	17.2245
3.37601	27.1767		3.29114	11.3795		3.37315	27.0091		3.3353	17.1625
3.37833	26.9128		3.28689	11.8848		3.37514	26.8054		3.33317	17.3814
3.37873	26.8796		3.28724	11.8198		3.37738	26.6144		3.32979	17.7763
3.37615	27.2149		3.28867	11.6051		3.37837	26.5631		3.33441	17.1849
3.37694	27.1926		3.28745	11.657		3.37675	26.789		3.33227	17.3657
3.37665	27.3123		3.28629	11.7528		3.37609	26.8982		3.33267	17.2427
3.37756	27.2579		3.28665	11.6497		3.37672	26.8542		3.33306	17.1541
3.37724	27.3183		3.28488	11.8613		3.37686	26.9419		3.33571	16.8226
3.37863	27.1623		3.28708	11.5658		3.37648	27.0577		3.33462	16.9087
3.37793	27.3266		3.28504	11.7052		3.37549	27.2132		3.33537	16.7599
3.37902	27.2729		3.28443	11.7174		3.37617	27.126		3.33341	16.9162
3.37695	27.5675		3.28563	11.5345		3.37616	27.1395		3.33499	16.6828
3.37767	27.5207		3.28296	11.8442		3.37708	27.1438		3.33155	17.0777
3.37876	27.3999		3.28378	11.7231		3.37815	27.0782		3.33253	16.9567
3.38083	27.2228		3.28502	11.4832		3.37577	27.4016		3.33356	16.725
3.38201	27.1661		3.28312	11.6253		3.37839	27.106		3.33233	16.7888
3.38174	27.2548		3.28555	11.2952		3.37766	27.2269		3.33317	16.65
3.37983	27.5008		3.28587	11.2472		3.3785	27.2071		3.33096	16.9111
3.37984	27.5128		3.28357	11.48		3.37851	27.2737		3.33211	16.738
3.3817	27.3658		3.28506	11.2124		3.37691	27.5007		3.33206	16.658
3.37863	27.8048		3.28413	11.288		3.37814	27.383		3.33136	16.6755
3.38024	27.6693		3.28329	11.3268		3.37917	27.2776		3.33165	16.5882
3.38255	27.3998		3.28387	11.2569		3.37951	27.3418		3.33165	16.576
3.38005	27.7244		3.28181	11.4645		3.38012	27.3184		3.33104	16.6382
3.38211	27.5537		3.28166	11.3838		3.38003	27.3635		3.3287	16.8383
3.3826	27.5678		3.28441	10.9936		3.38079	27.2934		3.32786	16.8573
3.38349	27.506		3.28349	11.0728		3.37815	27.6548		3.32796	16.803
3.38157	27.7652		3.28512	10.8635		3.37977	27.5233		3.33029	16.4885
3.38125	27.827		3.28442	10.9018		3.38117	27.4545		3.32979	16.5375
3.38184	27.8176		3.28154	11.1417		3.37901	27.7388		3.32729	16.761
3.38153	27.9403		3.28296	10.9285		3.37762	27.9326		3.32987	16.3665
3.38295	27.8166		3.28294	10.8949		3.3803	27.6237		3.32963	16.3479
3.38103	28.0856		3.27964	11.2912		3.38074	27.6687		3.32877	16.445
3.38018	28.1914		3.27978	11.2298		3.38074	27.7351		3.32894	16.409
3.38049	28.2276		3.27966	11.1505		3.37994	27.8692		3.33107	16.0491
3.3826	28.0553		3.28073	10.9532		3.37935	27.9656		3.32708	16.4709
3.38103	28.296		3.28311	10.6177		3.37951	27.9662		3.32686	16.4336
3.38128	28.3036		3.28001	10.9963		3.37872	28.1654		3.32695	16.408
3.3805	28.4022		3.27789	11.2052		3.38176	27.8502		3.32845	16.2192
3.38271	28.2055		3.27824	11.0679		3.38214	27.838		3.32828	16.1406
3.38113	28.4839		3.27814	11.0166		3.38056	28.0526		3.3286	16.0269
3.38356	28.2308		3.27753	11.0746		3.38149	27.9797		3.32724	16.1507
3.38529	28.0518		3.2801	10.7363		3.3809	28.1465		3.32681	16.1896
3.38355	28.2762		3.2805	10.6564		3.38312	27.928		3.32646	16.2232
3.38483	28.2086		3.28064	10.5311		3.38214	28.0947		3.32839	15.8945
3.38327	28.4566		3.28066	10.4768		3.38234	28.0797		3.32641	16.0564
3.38466	28.3376		3.27643	10.9629		3.38225	28.1366		3.3258	16.097
3.38234	28.6503		3.27751	10.8044		3.38337	28.1013		3.32599	16.0444
3.3838	28.4943		3.27779	10.7453		3.38268	28.2384		3.32795	15.7957
3.38457	28.4818		3.27846	10.5502		3.38256	28.2864		3.32557	15.9817
3.38491	28.5266		3.2779	10.5528		3.38222	28.3356		3.32508	15.9812
3.38398	28.6655		3.27692	10.6551		3.38241	28.3479		3.3243	16.0396
3.3857	28.4715		3.27784	10.5148		3.38189	28.5094		3.32421	16.0255
3.38621	28.4389		3.27599	10.6908		3.38257	28.4809		3.32519	15.903
3.38458	28.6984		3.27702	10.5027		3.38221	28.5695		3.32829	15.4131
3.38622	28.6037		3.27785	10.3259		3.38218	28.5854		3.32614	15.6014
3.38217	29.1472		3.27491	10.6518		3.38137	28.7395		3.32311	15.9209
3.38697	28.5802		3.2774	10.3354		3.38579	28.2826		3.32399	15.8001
3.38443	28.9155		3.27565	10.4995		3.38457	28.4873		3.32538	15.6212
3.38569	28.8165		3.27358	10.6595		3.38688	28.2293		3.32449	15.6429
3.38277	29.257		3.27578	10.3299		3.38323	28.6854		3.32393	15.6239
3.38524	29.0085		3.27448	10.4804		3.38488	28.5319		3.3236	15.628
3.38714	28.8017		3.27483	10.4103		3.38479	28.6415		3.3252	15.3927
3.38455	29.1302		3.27369	10.493		3.38526	28.6337		3.3222	15.7568
3.38807	28.7879		3.27606	10.1253		3.38458	28.7494		3.32319	15.5368
3.38518	29.219		3.2741	10.2866		3.38431	28.8322		3.32261	15.5399
3.38713	29.0255		3.27673	9.9379		3.38384	28.8972		3.32252	15.5019
3.38615	29.1685		3.27397	10.274		3.38337	29.0806		3.32338	15.3732
3.38933	28.7954		3.27272	10.3732		3.38727	28.6407		3.32198	15.5327
3.38829	29.0033		3.27388	10.122		3.38753	28.659		3.3242	15.1745
3.38701	29.2331		3.27305	10.1695		3.38493	28.9705		3.32124	15.4599
3.3879	29.1641		3.27135	10.3565		3.38646	28.8304		3.3207	15.4839
3.38769	29.2267		3.2731	10.116		3.38504	29.1106		3.31692	15.92
3.38707	29.3119		3.27352	10.0444		3.38572	29.1032		3.32269	15.2157
3.3858	29.5555		3.27354	9.93925		3.3834	29.4047		3.32293	15.0909
3.38659	29.5218		3.2707	10.2354		3.38797	28.8694		3.32035	15.3239
3.38725	29.494		3.27157	10.0864		3.38752	28.948		3.31899	15.4409
3.38863	29.3538		3.27114	10.1074		3.3864	29.1768		3.31945	15.3665
3.38813	29.4434		3.27085	10.1237		3.3842	29.5207		3.32003	15.2865
3.38831	29.4761		3.2712	9.96785		3.38398	29.5767		3.32077	15.1136
3.38915	29.4808		3.27142	9.88429		3.38558	29.3896		3.32235	14.8486
3.38968	29.4459		3.27294	9.68555		3.38577	29.4083		3.3217	14.885
3.38943	29.4977		3.27174	9.80174		3.38787	29.2535		3.31948	15.1313
3.38847	29.6422		3.27254	9.65306		3.38865	29.2263		3.31978	15.0748
3.3876	29.8084		3.26905	9.98863		3.38846	29.2779		3.32191	14.7343
3.38905	29.7234		3.27022	9.79743		3.38849	29.2729		3.32043	14.8433
3.39004	29.673		3.27126	9.64327		3.38807	29.3722		3.32037	14.7839
3.39064	29.5941		3.26902	9.894		3.38865	29.3942		3.31888	14.9684
3.39141	29.5093		3.26926	9.82134		3.38963	29.3383		3.31868	14.9677
3.39086	29.654		3.26867	9.80273		3.38608	29.8051		3.32027	14.6694
3.39201	29.5994		3.26929	9.65258		3.38842	29.5544		3.31687	15.0238
3.39168	29.6957		3.26963	9.60209		3.38839	29.5817		3.31779	14.8609
3.39343	29.4953		3.26921	9.6143		3.39023	29.4478		3.32031	14.5362
3.39113	29.799		3.26928	9.59515		3.39012	29.5148		3.31664	14.9955
3.39089	29.8953		3.27005	9.3918		3.39002	29.5766		3.31614	14.952
3.39218	29.8269		3.26854	9.50367		3.38854	29.777		3.31787	14.6484
3.39089	30.0537		3.26571	9.82999		3.38814	29.853		3.31808	14.5879
3.39159	29.9396		3.26689	9.66384		3.3901	29.7023		3.31607	14.8159
3.39086	30.0743		3.26688	9.62265		3.38847	29.971		3.31558	14.8749
3.3909	30.1559		3.26606	9.63255		3.38999	29.8245		3.31707	14.6003
3.39079	30.2485		3.26689	9.46999		3.38982	29.8532		3.31547	14.7044
3.39116	30.2219		3.26424	9.76541		3.38806	30.1128		3.31503	14.7279
3.39382	29.9492		3.26513	9.64969		3.38977	30.0075		3.3156	14.62
3.39339	29.9975		3.26658	9.42302		3.38823	30.2686		3.31709	14.4521
3.39104	30.3694		3.26372	9.67487		3.39072	29.9949		3.31594	14.4846
3.39278	30.2595		3.2654	9.41673		3.3896	30.1396		3.31665	14.307
3.39254	30.3196		3.26263	9.69782		3.39065	30.0359		3.31632	14.3104
3.39209	30.4062		3.26599	9.29343		3.39127	30.0526		3.31556	14.3899
3.39451	30.1234		3.26553	9.30091		3.39194	30.0459		3.31453	14.4907
3.39264	30.4007		3.26586	9.16766		3.38972	30.3503		3.3165	14.1536
3.39412	30.3232		3.2607	9.73546		3.39111	30.1944		3.31541	14.2267
3.39346	30.448		3.26682	8.951		3.39095	30.2408		3.31657	14.0527
3.39308	30.5206		3.26437	9.23771		3.39124	30.2993		3.31398	14.3285
3.39289	30.5636		3.26466	9.17048		3.39065	30.442		3.31187	14.583
3.39367	30.5383		3.26583	8.92861		3.39038	30.5025		3.31331	14.324
3.39456	30.5014		3.26453	9.02489		3.3924	30.2777		3.31241	14.3525
3.3952	30.4745		3.25921	9.62575		3.39192	30.3556		3.31188	14.3706
3.39194	30.894		3.2635	9.11465		3.39215	30.4331		3.31543	13.9119
3.39541	30.488		3.26326	9.12095		3.39151	30.574		3.31393	14.0782
3.39529	30.5758		3.26383	8.92973		3.39485	30.2118		3.31242	14.2006
3.39422	30.7988		3.26154	9.14499		3.39301	30.4506		3.31466	13.8497
3.39453	30.8056		3.26103	9.17117		3.39133	30.6921		3.31096	14.2279
3.39383	30.9277		3.26275	8.95421		3.39373	30.4898		3.31314	13.9387
3.39234	31.1214		3.26425	8.72446		3.39345	30.5879		3.31306	13.9404
3.39454	30.9132		3.25995	9.15752		3.39381	30.5809		3.31095	14.1143
3.39366	31.1039		3.26239	8.79253		3.39215	30.7887		3.31233	13.8727
3.39405	31.1137		3.26098	8.93067		3.39376	30.6394		3.31545	13.418
3.39434	31.1103		3.26161	8.84294		3.39351	30.7598		3.31267	13.763
3.39351	31.2079		3.26415	8.46971		3.39219	30.986		3.31183	13.8513
3.39532	31.0609		3.26035	8.85589		3.39253	30.9765		3.31197	13.7424
3.39482	31.2107		3.26192	8.6014		3.39369	30.8392		3.3116	13.7178
3.39595	31.1204		3.25933	8.90595		3.39204	31.0763		3.31181	13.6456
3.39694	31.0211		3.25903	8.90476		3.39406	30.9295		3.31363	13.3725
3.39666	31.0783		3.25873	8.90826		3.39398	31.0026		3.31084	13.7213
3.39665	31.1552		3.25824	8.86864		3.39525	30.8777		3.31298	13.3868
3.394	31.5496		3.25881	8.74223		3.39507	30.9352		3.31175	13.4683
3.39734	31.1811		3.25705	8.92719		3.39311	31.1902		3.30924	13.7247
3.39887	31.0413		3.25674	8.94878		3.39354	31.2355		3.30887	13.7524
3.39949	30.9786		3.25605	9.0029		3.39357	31.3216		3.3099	13.6038
3.39618	31.4425		3.26054	8.34008		3.39563	31.0734		3.30966	13.5356
3.39429	31.7839		3.25946	8.40268		3.39333	31.3914		3.30834	13.601
3.3983	31.3364		3.25876	8.46805		3.39684	30.9925		3.3074	13.6907
3.39587	31.6354		3.25636	8.74067		3.39552	31.2587		3.30886	13.5116
3.39771	31.4329		3.258	8.49969		3.39606	31.2603		3.3086	13.5023
3.39478	31.8504		3.25511	8.78707		3.3946	31.4479		3.30759	13.5474
3.3972	31.6602		3.25413	8.82519		3.39551	31.3626		3.3087	13.3195
3.39789	31.6243		3.25468	8.73217		3.39571	31.372		3.30893	13.2598
3.39724	31.74		3.25568	8.60536		3.39747	31.2574		3.30846	13.2819
3.39669	31.8286		3.25516	8.62017		3.39903	31.1181		3.30627	13.5477
3.39671	31.8767		3.25331	8.75165		3.39803	31.2633		3.30767	13.3009
3.39862	31.7384		3.25318	8.69627		3.39726	31.4063		3.30789	13.1761
3.39853	31.8011		3.25394	8.56842		3.39727	31.428		3.30505	13.4823
3.39828	31.8206		3.25269	8.70929		3.39651	31.601		3.30607	13.3333
3.39836	31.8358		3.25387	8.53196		3.39678	31.638		3.30494	13.4614
3.39928	31.7917		3.25217	8.64525		3.39929	31.3646		3.30587	13.2716
3.39717	32.1473		3.25286	8.48087		3.39898	31.4236		3.30472	13.3093
3.39925	31.9308		3.25456	8.25097		3.39965	31.3795		3.30571	13.1564
3.39963	31.9264		3.25349	8.3583		3.39745	31.7449		3.30599	13.098
3.39976	31.9265		3.24963	8.81794		3.39703	31.8506		3.30842	12.7914
3.40048	31.9159		3.2517	8.45972		3.39774	31.7964		3.30559	13.073
3.39821	32.2531		3.25105	8.48057		3.39887	31.6934		3.30582	12.9532
3.39956	32.1585		3.25073	8.49265		3.39756	31.8801		3.30539	12.956
3.39882	32.2607		3.24939	8.6282		3.3977	31.9433		3.30445	13.0285
3.4009	32.0213		3.25326	8.1131		3.40005	31.7342		3.30589	12.8611
3.39783	32.4695		3.25207	8.15333		3.40177	31.5561		3.30405	13.0143
3.40115	32.1399		3.25101	8.22363		3.39772	32.0806		3.30329	13.0108
3.40204	32.0892		3.24835	8.50213		3.40032	31.7843		3.30452	12.8135
3.40188	32.1238		3.24973	8.33935		3.40092	31.8024		3.30576	12.6513
3.40309	32.003		3.25189	8.04077		3.40094	31.8594		3.3041	12.8227
3.40286	32.1136		3.25043	8.1293		3.40248	31.731		3.30276	12.9164
3.40346	32.1205		3.24924	8.21026		3.40041	31.9819		3.30392	12.7009
3.40322	32.1869		3.24905	8.19196		3.39985	32.0962		3.30416	12.6128
3.4023	32.3271		3.24931	8.16103		3.40016	32.1483		3.30289	12.7633
3.40149	32.4385		3.2496	8.06986		3.40031	32.1877		3.30387	12.622
3.40171	32.4757		3.25056	7.8572		3.39918	32.3595		3.30294	12.6475
3.4033	32.3742		3.25195	7.61963		3.39724	32.5989		3.30099	12.8167
3.40405	32.3419		3.2492	7.93289		3.40031	32.2826		3.30286	12.5529
3.40338	32.4282		3.24589	8.31976		3.40065	32.3269		3.3026	12.5475
3.40243	32.5616		3.24891	7.91424		3.39987	32.4998		3.29996	12.8568
3.40203	32.6737		3.24678	8.08618		3.40047	32.448		3.30298	12.4123
3.40214	32.7585		3.24593	8.11329		3.40022	32.5137		3.29955	12.7394
3.40329	32.6722		3.24683	7.98015		3.40025	32.5424		3.30115	12.4945
3.40282	32.7739		3.24652	8.00477		3.40115	32.5135		3.30354	12.1852
3.40407	32.6085		3.2456	8.0787		3.40236	32.4272		3.30307	12.2171
3.40408	32.6885		3.24602	7.93432		3.40229	32.4733		3.30004	12.5193
3.40554	32.5902		3.24357	8.15143		3.4039	32.2923		3.29867	12.6007
3.40452	32.7671		3.24747	7.65694		3.4041	32.2895		3.29955	12.4745
3.40622	32.5919		3.24645	7.7823		3.40614	32.1528		3.30009	12.3581
3.40677	32.5333		3.24495	7.91856		3.40604	32.2192		3.30006	12.3503
3.40477	32.8423		3.24154	8.231		3.40658	32.193		3.29796	12.535
3.40528	32.873		3.24341	7.93231		3.40748	32.1054		3.29587	12.704
3.40305	33.1845		3.2435	7.9027		3.40383	32.5752		3.29869	12.3194
3.40643	32.8041		3.24264	8.0008		3.40845	32.1155		3.29708	12.5193
3.4061	32.8499		3.24437	7.73494		3.40574	32.501		3.29626	12.5755
3.40563	32.973		3.24081	8.05678		3.40843	32.2092		3.29669	12.4366
3.40423	33.2358		3.24212	7.85351		3.40866	32.2016		3.29498	12.5699
3.40592	33.1019		3.24331	7.67729		3.40813	32.2895		3.29781	12.1793
3.40661	33.0094		3.24438	7.52212		3.40901	32.2897		3.29509	12.5121
3.40501	33.2187		3.24223	7.74886		3.40781	32.4872		3.29449	12.544
3.40588	33.1917		3.24078	7.82382		3.40827	32.4706		3.29717	12.1514
3.40331	33.5848		3.24171	7.67894		3.40808	32.5119		3.29939	11.7812
3.40636	33.2666		3.24155	7.62617		3.40728	32.6333		3.29882	11.8065
3.40517	33.4457		3.24046	7.7625		3.41006	32.4186		3.29704	12.0143
3.40525	33.4447		3.24246	7.47956		3.40936	32.5591		3.29522	12.2266
3.40856	33.1114		3.24067	7.61563		3.40719	32.8447		3.29323	12.3636
3.40655	33.436		3.23819	7.84561		3.40782	32.786		3.29502	12.0699
3.40574	33.5785		3.23985	7.60888		3.40743	32.8654		3.29731	11.7513
3.40607	33.5821		3.23962	7.61881		3.41046	32.6025		3.2944	12.0808
3.40715	33.4525		3.23906	7.64306		3.40883	32.8538		3.29546	11.9449
3.40791	33.443		3.23735	7.76515		3.40976	32.7793		3.29476	11.9491
3.40799	33.5059		3.23839	7.5988		3.41083	32.6422		3.2962	11.7014
3.40878	33.4851		3.23956	7.40948		3.41008	32.7909		3.29532	11.7622
3.40908	33.444		3.23921	7.42786		3.40986	32.925		3.29374	11.912
3.40676	33.7431		3.23956	7.36022		3.40922	33.0554		3.29549	11.7099
3.40731	33.7493		3.23426	7.90134		3.41268	32.6681		3.29318	11.8898
3.40918	33.62		3.23521	7.71262		3.41071	32.9316		3.29445	11.6528
3.40864	33.744		3.23632	7.54008		3.41069	32.9611		3.29167	11.9633
3.40853	33.7661		3.2367	7.47951		3.41286	32.7975		3.293	11.7692
3.41077	33.5111		3.23814	7.27599		3.41173	33.003		3.29116	11.9816
3.41004	33.6754		3.2365	7.40035		3.41216	32.9828		3.2925	11.7322
3.41176	33.5482		3.23323	7.71026		3.41222	33.0054		3.29334	11.5567
3.40933	33.8731		3.23457	7.51591		3.41256	32.9844		3.29207	11.6607
3.40917	33.9347		3.2346	7.50118		3.41081	33.2859		3.29258	11.5707
3.40928	33.929		3.23793	7.04339		3.41335	33.0476		3.29021	11.8459
3.41064	33.8363		3.23367	7.48673		3.40999	33.4836		3.29262	11.4853
3.41234	33.7097		3.23289	7.52079		3.41221	33.2268		3.29002	11.705
3.41339	33.6566		3.23448	7.28332		3.4111	33.4054		3.2938	11.2116
3.41157	33.877		3.2333	7.41298		3.41157	33.4237		3.28703	11.5999
3.4108	33.968		3.23244	7.49815		3.41072	33.5958		3.29007	11.6284
3.41243	33.8556		3.23302	7.32125		3.41252	33.4268		3.29003	11.5606
3.41282	33.8788		3.23174	7.4014		3.41347	33.3099		3.28888	11.6229
3.4129	33.9312		3.23341	7.17817		3.41046	33.7135		3.28977	11.4517
3.41289	33.9498		3.23151	7.38956		3.41265	33.5315		3.28782	11.6682
3.41305	33.9523		3.23256	7.21103		3.41083	33.8347		3.29155	11.1961
3.41255	34.0809		3.232	7.18648		3.41496	33.3566		3.28629	11.7575
3.41295	34.1167		3.23164	7.1838		3.41226	33.7043		3.2884	11.4195
3.41387	34.0515		3.23091	7.23522		3.41427	33.5029		3.28828	11.3959
3.41349	34.1425		3.23231	7.04509		3.41326	33.7209		3.28898	11.2774
3.41509	33.9655		3.23065	7.20478		3.41407	33.6786		3.28753	11.45
3.41595	33.9185		3.23062	7.12411		3.41415	33.7068		3.29063	10.998
3.41478	34.1383		3.23045	7.08125		3.41359	33.7929		3.28846	11.1622
3.41625	34.0308		3.23135	6.95233		3.41535	33.6075		3.28711	11.276
3.41488	34.2184		3.2315	6.92285		3.41276	34.039		3.28949	10.9726
3.41758	33.8929		3.23045	6.99398		3.41532	33.7843		3.28593	11.4087
3.41537	34.2288		3.23023	6.92628		3.41675	33.6417		3.28859	10.9931
3.41549	34.3072		3.2298	6.91999		3.41413	33.9748		3.28681	11.1062
3.41807	34.0521		3.23131	6.71627		3.41307	34.1366		3.28641	11.1215
3.41761	34.1201		3.22884	6.97331		3.41373	34.154		3.28877	10.8188
3.41868	34.0137		3.22849	6.97455		3.41422	34.1519		3.28647	11.0978
3.41782	34.179		3.22906	6.81858		3.41526	34.0622		3.2863	11.028
3.41741	34.3116		3.22905	6.76115		3.41609	33.9843		3.28461	11.163
3.41765	34.3392		3.22578	7.11693		3.41502	34.1383		3.28434	11.137
3.41642	34.5194		3.22434	7.26238		3.41526	34.2016		3.28454	11.0993
3.41788	34.3478		3.2273	6.88849		3.41736	34.014		3.28448	11.1155
3.4184	34.3489		3.22539	7.02212		3.41568	34.2475		3.27918	11.6616
3.41782	34.5204		3.22606	6.88016		3.41636	34.2082		3.28085	11.3726
3.41871	34.4568		3.22654	6.78462		3.41437	34.4504		3.28241	11.1469
3.41733	34.6465		3.22385	7.10585		3.41581	34.3864		3.2842	10.8669
3.41915	34.5096		3.22357	7.10409		3.41519	34.5209		3.28329	10.9855
3.41854	34.6697		3.22443	6.89038		3.4151	34.5691		3.28325	10.9213
3.41768	34.8352		3.22299	7.00842		3.41702	34.357		3.28317	10.8468
3.41821	34.7767		3.22428	6.84561		3.41772	34.3002		3.27922	11.2836
3.42046	34.5247		3.22644	6.54305		3.4154	34.6883		3.28118	11.012
3.42083	34.555		3.22521	6.65046		3.41767	34.477		3.28154	10.9646
3.42073	34.6555		3.22163	6.99421		3.41592	34.7288		3.28363	10.6292
3.42069	34.6919		3.22577	6.45344		3.41672	34.6293		3.28151	10.794
3.41953	34.879		3.22331	6.68782		3.41681	34.6628		3.27978	10.9756
3.42121	34.6727		3.22246	6.78066		3.41648	34.7866		3.28169	10.7036
3.4192	34.991		3.22258	6.73744		3.41742	34.7416		3.2846	10.3262
3.41975	35.0057		3.22103	6.83814		3.41675	34.844		3.27966	10.8671
3.41995	35.0299		3.22232	6.6144		3.41682	34.8697		3.27858	10.9148
3.42075	34.9609		3.22425	6.33436		3.41602	34.9913		3.28212	10.4323
3.42153	34.8808		3.22179	6.64206		3.41753	34.9123		3.28072	10.5841
3.4212	34.9819		3.22106	6.67615		3.41822	34.8817		3.2783	10.8528
3.42355	34.7909		3.22582	5.98936		3.42087	34.5914		3.27892	10.7071
3.42212	35.0047		3.22071	6.56476		3.4201	34.7104		3.27981	10.5038
3.42163	35.0928		3.22043	6.55964		3.41761	35.0542		3.27896	10.5801
3.42093	35.1708		3.22207	6.35874		3.41715	35.1974		3.27981	10.449
3.42325	34.9857		3.22066	6.46775		3.41767	35.2011		3.27713	10.7686
3.4217	35.2547		3.22092	6.36197		3.41859	35.1404		3.2751	10.9245
3.42116	35.3785		3.22149	6.22437		3.42077	34.8679		3.27637	10.7073
3.42121	35.385		3.21859	6.54071		3.41925	35.0916		3.27735	10.5601
3.42257	35.2299		3.22084	6.25017		3.41917	35.1876		3.27613	10.667
3.42263	35.2932		3.22326	5.93857		3.42214	34.9054		3.27415	10.882
3.42187	35.4822		3.21821	6.42994		3.41985	35.2181		3.27931	10.1563
3.42159	35.5618		3.21682	6.53251		3.42204	34.953		3.2777	10.2986
3.42235	35.4835		3.21505	6.71506		3.41978	35.2741		3.27578	10.4748
3.42266	35.4701		3.21611	6.55594		3.42067	35.252		3.27633	10.4001
3.42492	35.2752		3.21881	6.20863		3.41879	35.5298		3.27578	10.4564
3.42306	35.5731		3.21859	6.14958		3.42104	35.303		3.27679	10.2396
3.42453	35.4596		3.2143	6.60207		3.42045	35.3998		3.27631	10.2131
3.42513	35.4081		3.2177	6.15638		3.41883	35.6208		3.27583	10.2229
3.42382	35.5897		3.21472	6.51044		3.42259	35.2655		3.27518	10.2844
3.42266	35.8015		3.21796	6.07034		3.42249	35.3481		3.27498	10.3028
3.42498	35.5914		3.21731	6.05618		3.42224	35.4083		3.27341	10.4029
3.42366	35.8036		3.2131	6.49351		3.42316	35.3182		3.27546	10.0782
3.42412	35.7749		3.21443	6.3358		3.42246	35.4464		3.27225	10.4035
3.423	35.921		3.2135	6.43628		3.42213	35.565		3.2734	10.2522
3.42411	35.8628		3.21446	6.27111		3.42162	35.6898		3.2706	10.5617
3.42525	35.799		3.21442	6.16806		3.4219	35.7078		3.26964	10.5982
3.4244	35.9519		3.21422	6.12972		3.4216	35.7368		3.27369	10.042
3.42517	35.8824		3.21474	6.03515		3.42476	35.4029		3.2737	9.97719
3.42539	35.8776		3.21032	6.55397		3.4214	35.9045		3.27157	10.2376
3.42246	36.2877		3.21481	5.9511		3.42192	35.9044		3.27297	10.0721
3.42525	36.0347		3.21288	6.10689		3.42501	35.5565		3.27296	9.96542
3.42489	36.147		3.21147	6.19903		3.42191	35.9593		3.27209	10.0021
3.42561	36.0688		3.21012	6.33397		3.42389	35.7385		3.27382	9.73734
3.42656	35.976		3.21202	6.09349		3.42321	35.9126		3.27255	9.87016
3.42652	36.0593		3.20954	6.36864		3.42545	35.721		3.27103	10.0456
3.42857	35.8842		3.20967	6.24064		3.42517	35.7723		3.27275	9.75654
3.42592	36.2518		3.21269	5.80472		3.42259	36.1141		3.27038	9.96881
3.42793	36.0377		3.21087	6.00358		3.42303	36.099		3.27035	9.91611
3.42621	36.2612		3.21193	5.8768		3.42502	35.9532		3.27063	9.86385
3.42693	36.24		3.21004	6.06673		3.42396	36.1413		3.27081	9.82341
3.42875	36.1166		3.21172	5.73483		3.42505	36.0424		3.2719	9.60639
3.42606	36.479		3.20746	6.20791		3.42439	36.1596		3.27312	9.38262
3.42708	36.3824		3.20772	6.1427		3.42625	35.9337		3.27135	9.54034
3.42407	36.76		3.20881	6.00338		3.42356	36.3682		3.27008	9.67799
3.42638	36.5548		3.2108	5.73652		3.42629	36.109		3.27043	9.62545
3.4284	36.3965		3.2102	5.71161		3.42475	36.3266		3.26982	9.62327
3.42753	36.5444		3.20906	5.77505		3.42645	36.1525		3.26703	9.88345
3.42614	36.7473		3.20828	5.86119		3.42686	36.1338		3.26926	9.55841
3.42701	36.6516		3.20721	5.98712		3.42508	36.4195		3.26755	9.7646
3.42744	36.6617		3.20926	5.67172		3.42634	36.3385		3.26694	9.8095
3.42763	36.7305		3.20764	5.77486		3.42572	36.4636		3.26768	9.6242
3.42671	36.9046		3.20569	5.93458		3.42676	36.3375		3.26578	9.77769
3.42823	36.7396		3.2097	5.42933		3.42498	36.5902		3.26848	9.4189
3.42931	36.6216		3.20561	5.91124		3.42505	36.6812		3.26615	9.66375
3.42806	36.8449		3.20924	5.42591		3.42528	36.7085		3.26677	9.58055
3.42836	36.8934		3.20667	5.64281		3.42529	36.751		3.26589	9.61006
3.42921	36.8333		3.2055	5.73003		3.42801	36.4271		3.26674	9.40783
3.42952	36.8227		3.20478	5.76941		3.42596	36.7089		3.26512	9.56703
3.43035	36.7457		3.2047	5.75103		3.4273	36.6544		3.26462	9.61463
3.4299	36.8524		3.20595	5.56318		3.42667	36.7863		3.26446	9.63694
3.43115	36.7924		3.20577	5.5181		3.43025	36.3944		3.26685	9.24793
3.42867	37.1458		3.2037	5.69876		3.42819	36.6481		3.26714	9.12005
3.43107	36.8812		3.20443	5.57808		3.42688	36.8359		3.26492	9.35856
3.43054	36.9419		3.20527	5.45778		3.42848	36.7563		3.26322	9.54856
3.43032	36.9865		3.20353	5.65696		3.42886	36.7854		3.26323	9.52675
3.43264	36.7234		3.20489	5.36984		3.42881	36.8093		3.26306	9.45806
3.43269	36.7599		3.20401	5.4304		3.42961	36.7474		3.26246	9.47813
			3.20259	5.54884		3.42753	37.0117		3.26678	8.87694
			3.20475	5.27088		3.42795	37.0538		3.26439	9.16789
			3.20367	5.38653		3.4293	36.9531		3.26436	9.1352
			3.20516	5.10095		3.42911	37.0218		3.26508	8.97887
			3.20143	5.47535		3.4285	37.0977		3.26416	9.01291
			3.2012	5.48382		3.42723	37.2776		3.26184	9.24607
			3.20207	5.35603		3.42918	37.1245		3.26125	9.31982
						3.42908	37.2325		3.26192	9.20539
						3.42741	37.4664		3.25894	9.48932
						3.42663	37.5754		3.26092	9.15568
						3.42863	37.3655		3.26264	8.91298
						3.43055	37.2215		3.26122	9.03615
						3.4295	37.4192		3.26088	9.0744
						3.42975	37.4275		3.25849	9.29546
						3.43019	37.4015		3.26087	8.92299
						3.42954	37.5155		3.25895	9.11052
						3.42919	37.6269		3.25907	9.05955
						3.43096	37.4795		3.26126	8.78445
						3.43226	37.3596		3.25825	9.07999
						3.43097	37.5466		3.25939	8.86563
						3.43128	37.53		3.25832	8.92208
						3.43218	37.521		3.25833	8.91027
						3.43387	37.3852		3.25643	9.14593
						3.43356	37.4506		3.25888	8.76158
						3.43174	37.6964		3.25714	8.8918
						3.42888	38.0752		3.26001	8.48087
						3.43192	37.7936		3.25629	8.93084
						3.43095	37.9677		3.2571	8.81338
						3.43239	37.8388		3.25443	9.03868
						3.43329	37.7313		3.25451	8.95561
						3.43309	37.8068		3.25686	8.63123
						3.43178	38.0593		3.25854	8.3916
						3.43227	38.0605		3.25424	8.91976
						3.43147	38.1906		3.25584	8.65522
						3.43259	38.0876		3.25411	8.76081
						3.43245	38.1355		3.25248	8.92927
						3.43298	38.1553		3.25435	8.6693
						3.43435	38.0454		3.25545	8.52528
						3.43282	38.2764		3.25448	8.57089
						3.43421	38.1176		3.25302	8.65571
						3.43443	38.12		3.25564	8.27529
						3.43357	38.3232		3.25426	8.44501
						3.43336	38.413		3.25394	8.45988
						3.43264	38.535		3.25444	8.31775
						3.43393	38.404		3.2531	8.40447
						3.43259	38.592		3.25285	8.39826
						3.43417	38.4771		3.24999	8.7002
						3.43542	38.4013		3.25286	8.35073
						3.43595	38.3774		3.25279	8.28472
						3.43656	38.3174		3.25115	8.39572
						3.43577	38.4378		3.25004	8.48506
						3.43514	38.6208		3.25283	8.12348
						3.43718	38.4289		3.25079	8.35999
						3.43782	38.4009		3.25083	8.27579
						3.43879	38.2989		3.25096	8.15209
						3.43934	38.2565		3.24865	8.41745
						3.43817	38.5065		3.24825	8.44823
						3.43838	38.534		3.25004	8.20968
						3.43691	38.7488		3.24751	8.43542
						3.43767	38.6673		3.24991	8.06535
						3.4399	38.4366		3.24832	8.20535
						3.44183	38.2811		3.2517	7.76658
						3.43738	38.9006		3.25025	7.92194
						3.43886	38.7626		3.24801	8.11768
						3.43783	38.8931		3.24688	8.19012
						3.43791	38.9122		3.2486	7.93596
						3.43936	38.8275		3.24559	8.26482
						3.43883	38.9651		3.24872	7.87514
						3.43808	39.0777		3.24538	8.21052
						3.43837	39.0645		3.24618	8.01382
						3.43792	39.149		3.24554	8.09476
						3.43875	39.1464		3.24459	8.17297
						3.43988	39.0698		3.24669	7.88843
						3.43906	39.211		3.24474	8.051
						3.4378	39.3862		3.24375	8.1064
						3.43853	39.319		3.24573	7.78064
						3.4393	39.3298		3.24625	7.69245
						3.43921	39.4096		3.24712	7.58001
						3.43913	39.451		3.24525	7.74155
						3.44047	39.3099		3.24576	7.57789
						3.44125	39.2431		3.24177	8.01947
						3.43781	39.7473		3.2417	8.03109
						3.43974	39.5899		3.24357	7.77142
						3.43857	39.7689		3.24193	7.90319
						3.43957	39.6561		3.24276	7.70569
						3.44129	39.4804		3.24434	7.47368
						3.44147	39.5501		3.24147	7.79344
						3.4442	39.2752		3.24329	7.57581
						3.43996	39.8384		3.24027	7.86527
						3.43958	39.8937		3.24136	7.64706
						3.4392	39.9765		3.24277	7.42303
						3.44192	39.7525		3.2401	7.73211
						3.44041	39.986		3.24073	7.63271
						3.44219	39.8051		3.24235	7.3577
						3.44304	39.7321		3.24031	7.52683
						3.44307	39.7547		3.23665	7.91685
						3.44327	39.8102		3.23803	7.74276
						3.44238	39.9817		3.2418	7.2595
						3.44159	40.1227		3.2381	7.64993
						3.44412	39.8235		3.2389	7.44411
						3.44358	39.9409		3.2394	7.34465
						3.44452	39.9126		3.24022	7.22382
						3.44409	40.0334		3.23641	7.68324
						3.44369	40.1056		3.23763	7.45149
						3.44173	40.3712		3.23961	7.12008
						3.44518	39.9736		3.24064	6.94157
						3.44436	40.1767		3.24028	6.96446
						3.44374	40.3131		3.23867	7.17238
						3.44473	40.2146		3.23776	7.18421
						3.4455	40.1629		3.23843	7.01176
						3.4443	40.3336		3.23938	6.84688
						3.44289	40.6073		3.23827	6.95984
						3.44355	40.5942		3.23883	6.88389
						3.4413	40.8839		3.23778	6.93811
						3.4427	40.7216		3.23297	7.4331
						3.44315	40.717		3.23642	6.96835
						3.44383	40.7198		3.23405	7.22294
						3.44549	40.5905		3.2378	6.77376
						3.44689	40.4663		3.233	7.28624
						3.44596	40.6073		3.23469	6.99027
						3.4454	40.6824		3.23539	6.86977
						3.44689	40.6079		3.23198	7.25647
						3.44385	41.0259		3.23251	7.19269
						3.44637	40.7642		3.2325	7.09641
						3.4483	40.5242		3.2302	7.29957
						3.44535	40.92		3.23248	6.96316
						3.44727	40.7952		3.23129	7.10203
						3.44451	41.2159		3.23167	7.03547
						3.44661	40.9695		3.23055	7.09749
						3.44699	40.9548		3.23023	7.04931
						3.44762	40.9014		3.23118	6.86868
						3.44784	40.9632		3.2304	6.95205
						3.44898	40.9038		3.22877	7.13412
						3.44714	41.1713		3.23051	6.84017
						3.44597	41.3296		3.22994	6.83546
						3.44608	41.3344		3.23139	6.61335
						3.44829	41.1647		3.22869	6.9063
						3.4472	41.3629		3.22888	6.88293
						3.44648	41.4827		3.2281	6.90391
						3.44671	41.4611		3.22669	6.98269
						3.44702	41.456		3.22792	6.7785
						3.4457	41.7121		3.22637	6.95934
						3.44713	41.6148		3.22541	7.0633
						3.44944	41.3542		3.22828	6.64357
						3.44985	41.3434		3.22597	6.82843
						3.44967	41.3796		3.22682	6.68113
						3.44981	41.4544		3.22769	6.55544
						3.45152	41.3273		3.22488	6.87461
						3.45015	41.5335		3.22571	6.70363
						3.44832	41.7721		3.22461	6.75078
						3.44935	41.6727		3.22594	6.54232
						3.44755	41.9941		3.22771	6.30897
						3.44854	41.9462		3.22714	6.35944
						3.44998	41.7973		3.22276	6.82396
						3.45007	41.7958		3.222	6.82078
						3.45011	41.8179		3.22196	6.77915
						3.44809	42.1647		3.22554	6.31026
						3.4499	41.9956		3.22466	6.40444
						3.4493	42.1068		3.22591	6.20817
						3.45102	41.9368		3.22292	6.47702
						3.45084	41.9775		3.2217	6.56037
						3.44995	42.1684		3.2236	6.32354
						3.45001	42.2394		3.22354	6.32297
						3.45088	42.1621		3.22068	6.58781
						3.44909	42.3901		3.22415	6.08724
						3.45168	42.107		3.22251	6.23966
						3.45407	41.9209		3.22174	6.30049
						3.45224	42.2181		3.21922	6.6061
						3.45584	41.814		3.22187	6.19492
						3.45232	42.2536		3.22034	6.28694
						3.45225	42.2914		3.22168	6.11749
						3.4522	42.3932		3.22106	6.14659
						3.453	42.3773		3.21973	6.29586
						3.45514	42.1386		3.22066	6.10142
						3.45129	42.6264		3.21675	6.52003
						3.4544	42.2754		3.21521	6.64393
						3.45298	42.5357		3.21598	6.51587
						3.45417	42.457		3.22118	5.85513
						3.45156	42.8281		3.21734	6.27357
						3.45475	42.4419		3.21496	6.48389
						3.45075	42.9515		3.21919	5.8922
						3.45484	42.5585		3.21484	6.40142
						3.45434	42.6912		3.21556	6.31157
						3.45182	43.0364		3.21226	6.62403
						3.45438	42.7371		3.21429	6.30708
						3.45338	42.8615		3.21374	6.31706
						3.45281	43.0495		3.2131	6.40722
						3.4521	43.2062		3.21483	6.1618
						3.45356	43.0506		3.21409	6.17275
						3.45243	43.2196		3.21408	6.08423
						3.4538	43.0884		3.21244	6.2403
						3.45487	43.0517		3.21111	6.37273
						3.45736	42.8001		3.21069	6.39783
						3.45626	42.9874		3.20813	6.65707
						3.45642	42.9653		3.20985	6.36367
						3.45309	43.403		3.20918	6.37746
						3.45613	43.1283		3.21256	5.96288
						3.45412	43.4464		3.21079	6.14535
						3.45604	43.2557		3.20935	6.27521
						3.45586	43.2956		3.20955	6.14754
						3.45457	43.483		3.21244	5.72466
						3.45752	43.2104		3.20937	6.09151
						3.45694	43.3496		3.20705	6.38052
						3.45617	43.4686		3.21013	5.92173
						3.45684	43.4096		3.20935	5.91621
						3.45554	43.5879		3.21132	5.64549
						3.45704	43.5079		3.21032	5.73637
						3.45671	43.6102		3.21024	5.72781
						3.45731	43.5881		3.20683	6.08477
						3.45758	43.5788		3.20879	5.73658
						3.45842	43.5013		3.20592	6.04633
						3.45767	43.6695		3.2072	5.87355
						3.45885	43.6105		3.2051	6.1094
						3.45871	43.6553		3.20707	5.80735
						3.45619	43.9733		3.211	5.25251
						3.45804	43.7829		3.21032	5.28692
						3.45833	43.8478		3.20948	5.3714
						3.45862	43.8736		3.21038	5.25749
						3.45828	43.9502		3.20833	5.41499
						3.46048	43.703		3.20325	5.94866
						3.46051	43.7399		3.2062	5.52733
						3.46051	43.8171		3.20437	5.72039
						3.45838	44.1513		3.2025	5.94863
						3.4584	44.1943		3.2026	5.89839
						3.46068	43.9268		3.2017	5.89471
						3.45994	44.0442		3.2032	5.66048
						3.46069	44.0352		3.20631	5.24112
						3.4587	44.3558		3.20279	5.65849
						3.46054	44.1606		3.20565	5.24555
						3.4598	44.2778		3.20213	5.586
						3.45805	44.5054		3.20287	5.48326
						3.45897	44.4993		3.20479	5.21043
						3.45929	44.5044		3.20254	5.45877
						3.4623	44.1921		3.20153	5.53753
						3.46028	44.4448		3.20287	5.26461
						3.46197	44.271		3.19911	5.67678
						3.4621	44.2854		3.20251	5.21724
						3.46298	44.2276		3.20048	5.46584
									3.20043	5.39623
