# Supplementary material for: The ribosome modulates folding inside the ribosomal exit tunnel
Source: Commun Biol. 2021 May 5;4:523. doi: 10.1038/s42003-021-02055-8 (PMC8100117; doi:10.1038/s42003-021-02055-8)
Supplement: Supplementary file 3 — Supplementary Data 2 [file 42003_2021_2055_MOESM3_ESM.xlsx]

## Sheet: Figure 3a
Inside tunnel	Outside tunnel
Unfolding	Unfolding
(pN)	(pN)
28.01	29.48
28.48	31.67
28.82	25.57
28.92	10.53
27.3	5.57
26.11	9.25
27.25	8.51
28.62	8.78
27.98	8.56
27.73	25.19
21.76	26.56
21.53	23.77
20.89	23.44
20.92	14.02
22.34	30.59
21.57	17.68
22.03	35.25
22.65	25.77
23.18	25.87
23.2	31.73
21.28	21.36
20.05	19.6
31.37	19.9
40.07	39.44
43.62	18.41
44.28	14.92
43.99	18.05
17.57	40.91
19.57	26.73
22.61	26.77
12.2	14.25
39.47	17.46
39.72	20.5
37.71	33.42
39.24	52.63
47.29	53.83
12.78	34.54
11.82	34.77
12.23	28.84
11.78	29.4
20.68	32.88
13.77	33.47
31.82	28.06
20.99	34.23
34.52	17.91
33.4	8.65
35.91	34.09
37.13	13.4
39.8	50.26
46.41	46.4
28.77	41.28
32.4	36.55
13.58	41.7
21.27	41.64
35.56	44.32
25.63	17.91
32.96	34.39
43.74	5.57
36.6	10.63
41.84	14.68
21.46	8.53
36.68	11.76
28.93	7.76
12.79	30.31
11.19	28.11
11.1	30.45
10.64	43.07
9.61	41.75
9.027	18.55
9.37	27.41
9.79	25.5
12.23	21.02
32.75	15.51
57	17.03
59.47	13.3
22.17	32.4
20.89	39.87
36.28	39.7
30.38	9.1
25.09	38.81
35.07	35.49
16.67	42.69
26.01	6.62
23.09	6.78
24.24	22.08
31.72	30.57
26.13	14.51
25.38	19.76
23.73
23.17
15.4
16.41
18.98
20.17
18.76
17.95
15.05
14.27
13.85
12.81
35.2
34.61
34.02
32.19
30.81
27.55
51.24
52.19
26.34
40.32
41.35
63.79
31.97
43.62
29.1
26.52
37.3
28.2
26.87
24.81
52.05
66.91
60.27
45.64
37.87
26.24
40.34
42.8
25.45
21.08
21.62
18.31
27.36
30.39
26.11
29.17
30.05

## Sheet: Figure 3b
Inside tunnel	Outside tunnel
Refolding	Refolding
(pN)	(pN)
27.43	29.1
27.86	8.44
28.07	8.13
27.75	7.83
26.22	8.05
25.2	16.82
26.39	11.99
27.16	13.5
25.75	9.59
21.31	26.89
20.89	9.09
19.78	18.86
20.24	17.37
21.15	23.29
20.94	9.41
21.31	8.28
22.13	9.81
22.15	15
17.78	26.97
19.01	3.48
16.79	14.19
7.28	9.2
25.54	20.13
10.63	13.12
10.23	23.27
11.45	23.88
11.68	20.89
11.5	14.68
6.96	12.78
8.58	16.93
15.28	8.04
12.84	9.52
38.79	7.48
24.48	14.68
10.53	5.73
7.52	12.93
11.9	9.81
11.25	9.27
10.83	17.68
10.63	11.72
9.88	12.05
8.63	30.51
12.78	11.23
12.42	12.01
5.31	13.41
11.16	15.51
7.93	11.42
11.51	9.94
10.78	10.45
8.46
7.19
6.25
6.92
14.41
8.43
22.78
22.41
14.97
17.49
19.07
17.14
17.88
14.41
14.02
13.22
12.33
33.91
34.44
33.52
31.66
30.2
27.85
21.28
16.58
20.82
26.54
15.51
30.3
26.98
26.59
24.64
22.89
21.1
17.71
14.86
28.75
39.62
14.56
13.36
11.64
18.75
22.71
15.62
