# Supplementary material for: The ribosome modulates folding inside the ribosomal exit tunnel
Source: Commun Biol. 2021 May 5;4:523. doi: 10.1038/s42003-021-02055-8 (PMC8100117; doi:10.1038/s42003-021-02055-8)
Supplement: Supplementary file 4 — Supplementary Data 3 [file 42003_2021_2055_MOESM4_ESM.xlsx]

## Sheet: Supplementary Figure S5b
Inside tunnel	Outside tunnel
Unfolding	Unfolding
(pN)	(pN)
46.42	45.9
46.2	40.13
47.93	25.32
32.88	36.55
26.82	19.13
32.64	19.92
30.98	28.53
45.9	24.08
48.62	22.58
50.89	22.67
44.68	14.6
29.58	16.99
51.23	14.5
43.3	24.95
24.68	23.51
47.38	21.89
28.51	22.76
48.26	30.52
28.51	29.96
53.62	28
37.84	37.94
50.74	27.93
53.34	35.55
24.92	36.8
44.91
40.7

## Sheet: Supplementary Figure S5c 
Inside tunnel	Outside tunnel
Refolding	Refolding
(pN)	(pN)
12.01	24.95
16.82	18.28
14.47	9.1
13.96	8.79
12.3	9.24
19.52	8.71
16.61	8.3
16.53	7.73
17.98	7.12
13.93	5.27
12.66	10.25
6.77	9.03
11.13	6.03
12.78	8.46
9.7	6.49
23.56	9.26
9.43	18.1
8.56	8.87
6.1	8.58
9.72	11.95
22.07
8.61
21.22
7.83
13.14
20.13
