# Supplementary material for: The ribosome modulates folding inside the ribosomal exit tunnel
Source: Commun Biol. 2021 May 5;4:523. doi: 10.1038/s42003-021-02055-8 (PMC8100117; doi:10.1038/s42003-021-02055-8)
Supplement: Supplementary file 5 — Supplementary Data 4 [file 42003_2021_2055_MOESM5_ESM.xlsx]

## Sheet: Figure 4
Unfolding F L=26	lnk_Unfolding L=26	Unfolding F L=26	P_unfolding L=26	Unfolding F L=34	lnk_Unfolding L=34	Unfolding F L=34	P_unfolding L=34	Folding F L=26	lnk_Folding L=26	Folding F L=26	P_folding L=26	Folding F L=34	lnk_Folding L=34	Folding F L=34	P_folding L=34
0	15.0403	9.2	0.038507	0	14.3182	5.7	0.0308241	0	17.6125	70	6.56467e-07	0	16.4928	70	1.78005e-07
0.1	15.041	9.3	0.038446	0.1	14.3291	5.8	0.031053	0.1	17.6093	69.9	6.7544e-07	0.1	16.4895	69.9	1.83358e-07
0.2	15.0417	9.4	0.0383857	0.2	14.3401	5.9	0.0312824	0.2	17.606	69.8	6.94949e-07	0.2	16.4861	69.8	1.88868e-07
0.3	15.0424	9.5	0.0383262	0.3	14.351	6	0.0315121	0.3	17.6025	69.7	7.15006e-07	0.3	16.4826	69.7	1.9454e-07
0.4	15.0431	9.6	0.0382674	0.4	14.362	6.1	0.0317423	0.4	17.5989	69.6	7.35629e-07	0.4	16.4789	69.6	2.00378e-07
0.5	15.0439	9.7	0.0382094	0.5	14.3729	6.2	0.0319728	0.5	17.5952	69.5	7.56831e-07	0.5	16.4751	69.5	2.06387e-07
0.6	15.0446	9.8	0.0381522	0.6	14.3838	6.3	0.0322036	0.6	17.5914	69.4	7.78629e-07	0.6	16.4711	69.4	2.12572e-07
0.7	15.0454	9.9	0.0380957	0.7	14.3947	6.4	0.0324347	0.7	17.5875	69.3	8.01039e-07	0.7	16.467	69.3	2.18938e-07
0.8	15.0461	10	0.0380399	0.8	14.4056	6.5	0.032666	0.8	17.5834	69.2	8.24078e-07	0.8	16.4628	69.2	2.2549e-07
0.9	15.0469	10.1	0.0379849	0.9	14.4165	6.6	0.0328976	0.9	17.5792	69.1	8.47764e-07	0.9	16.4585	69.1	2.32233e-07
1	15.0477	10.2	0.0379306	1	14.4274	6.7	0.0331294	1	17.5749	69	8.72112e-07	1	16.454	69	2.39173e-07
1.1	15.0485	10.3	0.037877	1.1	14.4383	6.8	0.0333614	1.1	17.5704	68.9	8.97143e-07	1.1	16.4494	68.9	2.46315e-07
1.2	15.0493	10.4	0.0378242	1.2	14.4491	6.9	0.0335935	1.2	17.5659	68.8	9.22873e-07	1.2	16.4447	68.8	2.53666e-07
1.3	15.0501	10.5	0.0377722	1.3	14.46	7	0.0338258	1.3	17.5612	68.7	9.49323e-07	1.3	16.4399	68.7	2.6123e-07
1.4	15.051	10.6	0.0377209	1.4	14.4709	7.1	0.0340581	1.4	17.5565	68.6	9.76512e-07	1.4	16.435	68.6	2.69015e-07
1.5	15.0518	10.7	0.0376703	1.5	14.4817	7.2	0.0342904	1.5	17.5516	68.5	1.00446e-06	1.5	16.4299	68.5	2.77025e-07
1.6	15.0527	10.8	0.0376205	1.6	14.4926	7.3	0.0345228	1.6	17.5466	68.4	1.03319e-06	1.6	16.4247	68.4	2.85269e-07
1.7	15.0535	10.9	0.0375714	1.7	14.5034	7.4	0.0347552	1.7	17.5415	68.3	1.06271e-06	1.7	16.4195	68.3	2.93751e-07
1.8	15.0544	11	0.0375231	1.8	14.5142	7.5	0.0349875	1.8	17.5363	68.2	1.09306e-06	1.8	16.4141	68.2	3.0248e-07
1.9	15.0553	11.1	0.0374754	1.9	14.525	7.6	0.0352197	1.9	17.531	68.1	1.12426e-06	1.9	16.4086	68.1	3.11462e-07
2	15.0562	11.2	0.0374286	2	14.5359	7.7	0.0354517	2	17.5256	68	1.15632e-06	2	16.4029	68	3.20704e-07
2.1	15.0571	11.3	0.0373824	2.1	14.5467	7.8	0.0356836	2.1	17.5201	67.9	1.18927e-06	2.1	16.3972	67.9	3.30213e-07
2.2	15.058	11.4	0.037337	2.2	14.5575	7.9	0.0359153	2.2	17.5144	67.8	1.22314e-06	2.2	16.3914	67.8	3.39997e-07
2.3	15.059	11.5	0.0372923	2.3	14.5682	8	0.0361468	2.3	17.5087	67.7	1.25795e-06	2.3	16.3855	67.7	3.50064e-07
2.4	15.0599	11.6	0.0372484	2.4	14.579	8.1	0.036378	2.4	17.5029	67.6	1.29372e-06	2.4	16.3794	67.6	3.60421e-07
2.5	15.0609	11.7	0.0372052	2.5	14.5898	8.2	0.0366089	2.5	17.497	67.5	1.33048e-06	2.5	16.3733	67.5	3.71077e-07
2.6	15.0619	11.8	0.0371627	2.6	14.6006	8.3	0.0368394	2.6	17.491	67.4	1.36826e-06	2.6	16.3671	67.4	3.8204e-07
2.7	15.0629	11.9	0.037121	2.7	14.6113	8.4	0.0370695	2.7	17.4849	67.3	1.40708e-06	2.7	16.3608	67.3	3.9332e-07
2.8	15.0639	12	0.0370799	2.8	14.6221	8.5	0.0372992	2.8	17.4787	67.2	1.44698e-06	2.8	16.3543	67.2	4.04923e-07
2.9	15.0649	12.1	0.0370396	2.9	14.6328	8.6	0.0375285	2.9	17.4724	67.1	1.48798e-06	2.9	16.3478	67.1	4.16861e-07
3	15.0659	12.2	0.037	3	14.6436	8.7	0.0377572	3	17.466	67	1.53011e-06	3	16.3412	67	4.29141e-07
3.1	15.067	12.3	0.0369612	3.1	14.6543	8.8	0.0379853	3.1	17.4596	66.9	1.5734e-06	3.1	16.3345	66.9	4.41774e-07
3.2	15.0681	12.4	0.036923	3.2	14.665	8.9	0.0382128	3.2	17.453	66.8	1.61789e-06	3.2	16.3276	66.8	4.5477e-07
3.3	15.0691	12.5	0.0368856	3.3	14.6757	9	0.0384397	3.3	17.4464	66.7	1.66359e-06	3.3	16.3207	66.7	4.68137e-07
3.4	15.0702	12.6	0.0368488	3.4	14.6864	9.1	0.0386659	3.4	17.4396	66.6	1.71056e-06	3.4	16.3137	66.6	4.81888e-07
3.5	15.0713	12.7	0.0368128	3.5	14.6971	9.2	0.0388913	3.5	17.4328	66.5	1.75882e-06	3.5	16.3067	66.5	4.96033e-07
3.6	15.0724	12.8	0.0367775	3.6	14.7078	9.3	0.039116	3.6	17.4259	66.4	1.8084e-06	3.6	16.2995	66.4	5.10582e-07
3.7	15.0736	12.9	0.0367429	3.7	14.7185	9.4	0.0393399	3.7	17.4189	66.3	1.85934e-06	3.7	16.2922	66.3	5.25547e-07
3.8	15.0747	13	0.036709	3.8	14.7292	9.5	0.0395628	3.8	17.4118	66.2	1.91168e-06	3.8	16.2849	66.2	5.40939e-07
3.9	15.0759	13.1	0.0366758	3.9	14.7398	9.6	0.0397849	3.9	17.4047	66.1	1.96545e-06	3.9	16.2774	66.1	5.5677e-07
4	15.0771	13.2	0.0366433	4	14.7505	9.7	0.0400059	4	17.3974	66	2.02069e-06	4	16.2699	66	5.73053e-07
4.1	15.0783	13.3	0.0366115	4.1	14.7612	9.8	0.040226	4.1	17.3901	65.9	2.07745e-06	4.1	16.2623	65.9	5.89799e-07
4.2	15.0795	13.4	0.0365803	4.2	14.7718	9.9	0.040445	4.2	17.3827	65.8	2.13575e-06	4.2	16.2546	65.8	6.07022e-07
4.3	15.0807	13.5	0.0365499	4.3	14.7824	10	0.0406628	4.3	17.3752	65.7	2.19565e-06	4.3	16.2468	65.7	6.24735e-07
4.4	15.0819	13.6	0.0365201	4.4	14.7931	10.1	0.0408795	4.4	17.3676	65.6	2.25718e-06	4.4	16.2389	65.6	6.42951e-07
4.5	15.0832	13.7	0.036491	4.5	14.8037	10.2	0.041095	4.5	17.36	65.5	2.32039e-06	4.5	16.231	65.5	6.61685e-07
4.6	15.0845	13.8	0.0364626	4.6	14.8143	10.3	0.0413092	4.6	17.3522	65.4	2.38533e-06	4.6	16.2229	65.4	6.8095e-07
4.7	15.0858	13.9	0.0364349	4.7	14.8249	10.4	0.0415221	4.7	17.3444	65.3	2.45203e-06	4.7	16.2148	65.3	7.00761e-07
4.8	15.0871	14	0.0364078	4.8	14.8355	10.5	0.0417337	4.8	17.3365	65.2	2.52054e-06	4.8	16.2066	65.2	7.21134e-07
4.9	15.0884	14.1	0.0363814	4.9	14.8461	10.6	0.0419438	4.9	17.3286	65.1	2.59092e-06	4.9	16.1983	65.1	7.42083e-07
5	15.0898	14.2	0.0363557	5	14.8567	10.7	0.0421524	5	17.3206	65	2.6632e-06	5	16.19	65	7.63625e-07
5.1	15.0911	14.3	0.0363306	5.1	14.8673	10.8	0.0423595	5.1	17.3124	64.9	2.73745e-06	5.1	16.1816	64.9	7.85775e-07
5.2	15.0925	14.4	0.0363061	5.2	14.8778	10.9	0.042565	5.2	17.3043	64.8	2.81371e-06	5.2	16.173	64.8	8.08551e-07
5.3	15.0939	14.5	0.0362823	5.3	14.8884	11	0.0427689	5.3	17.296	64.7	2.89204e-06	5.3	16.1645	64.7	8.31969e-07
5.4	15.0953	14.6	0.0362592	5.4	14.8989	11.1	0.0429711	5.4	17.2877	64.6	2.97248e-06	5.4	16.1558	64.6	8.56048e-07
5.5	15.0967	14.7	0.0362366	5.5	14.9095	11.2	0.0431715	5.5	17.2793	64.5	3.05511e-06	5.5	16.1471	64.5	8.80805e-07
5.6	15.0982	14.8	0.0362147	5.6	14.92	11.3	0.0433701	5.6	17.2708	64.4	3.13996e-06	5.6	16.1382	64.4	9.06258e-07
5.7	15.0996	14.9	0.0361935	5.7	14.9306	11.4	0.0435669	5.7	17.2622	64.3	3.22711e-06	5.7	16.1293	64.3	9.32428e-07
5.8	15.1011	15	0.0361728	5.8	14.9411	11.5	0.0437617	5.8	17.2536	64.2	3.3166e-06	5.8	16.1204	64.2	9.59333e-07
5.9	15.1026	15.1	0.0361528	5.9	14.9516	11.6	0.0439546	5.9	17.2449	64.1	3.40851e-06	5.9	16.1113	64.1	9.86993e-07
6	15.1042	15.2	0.0361333	6	14.9621	11.7	0.0441454	6	17.2362	64	3.5029e-06	6	16.1022	64	1.01543e-06
6.1	15.1057	15.3	0.0361145	6.1	14.9726	11.8	0.0443342	6.1	17.2273	63.9	3.59982e-06	6.1	16.0931	63.9	1.04466e-06
6.2	15.1073	15.4	0.0360962	6.2	14.9831	11.9	0.0445208	6.2	17.2184	63.8	3.69935e-06	6.2	16.0838	63.8	1.07471e-06
6.3	15.1088	15.5	0.0360786	6.3	14.9936	12	0.0447052	6.3	17.2095	63.7	3.80156e-06	6.3	16.0745	63.7	1.10561e-06
6.4	15.1104	15.6	0.0360615	6.4	15.0041	12.1	0.0448873	6.4	17.2004	63.6	3.9065e-06	6.4	16.0651	63.6	1.13736e-06
6.5	15.1121	15.7	0.036045	6.5	15.0145	12.2	0.0450672	6.5	17.1913	63.5	4.01427e-06	6.5	16.0556	63.5	1.17001e-06
6.6	15.1137	15.8	0.0360291	6.6	15.025	12.3	0.0452446	6.6	17.1821	63.4	4.12492e-06	6.6	16.0461	63.4	1.20356e-06
6.7	15.1154	15.9	0.0360137	6.7	15.0354	12.4	0.0454196	6.7	17.1729	63.3	4.23853e-06	6.7	16.0365	63.3	1.23805e-06
6.8	15.1171	16	0.0359989	6.8	15.0459	12.5	0.0455921	6.8	17.1636	63.2	4.35519e-06	6.8	16.0268	63.2	1.27351e-06
6.9	15.1188	16.1	0.0359846	6.9	15.0563	12.6	0.045762	6.9	17.1542	63.1	4.47496e-06	6.9	16.0171	63.1	1.30994e-06
7	15.1205	16.2	0.0359709	7	15.0667	12.7	0.0459293	7	17.1448	63	4.59793e-06	7	16.0072	63	1.3474e-06
7.1	15.1222	16.3	0.0359576	7.1	15.0772	12.8	0.046094	7.1	17.1353	62.9	4.72419e-06	7.1	15.9974	62.9	1.38589e-06
7.2	15.124	16.4	0.035945	7.2	15.0876	12.9	0.0462559	7.2	17.1257	62.8	4.85381e-06	7.2	15.9874	62.8	1.42546e-06
7.3	15.1258	16.5	0.0359328	7.3	15.098	13	0.046415	7.3	17.1161	62.7	4.98688e-06	7.3	15.9774	62.7	1.46612e-06
7.4	15.1276	16.6	0.0359211	7.4	15.1084	13.1	0.0465712	7.4	17.1064	62.6	5.1235e-06	7.4	15.9673	62.6	1.50791e-06
7.5	15.1294	16.7	0.0359099	7.5	15.1188	13.2	0.0467245	7.5	17.0967	62.5	5.26375e-06	7.5	15.9572	62.5	1.55085e-06
7.6	15.1313	16.8	0.0358992	7.6	15.1291	13.3	0.0468748	7.6	17.0868	62.4	5.40773e-06	7.6	15.947	62.4	1.59499e-06
7.7	15.1331	16.9	0.035889	7.7	15.1395	13.4	0.0470221	7.7	17.077	62.3	5.55553e-06	7.7	15.9367	62.3	1.64034e-06
7.8	15.135	17	0.0358792	7.8	15.1499	13.5	0.0471663	7.8	17.067	62.2	5.70725e-06	7.8	15.9264	62.2	1.68695e-06
7.9	15.137	17.1	0.0358699	7.9	15.1602	13.6	0.0473073	7.9	17.057	62.1	5.86299e-06	7.9	15.916	62.1	1.73485e-06
8	15.1389	17.2	0.0358611	8	15.1706	13.7	0.0474451	8	17.047	62	6.02286e-06	8	15.9055	62	1.78407e-06
8.1	15.1409	17.3	0.0358527	8.1	15.1809	13.8	0.0475796	8.1	17.0368	61.9	6.18696e-06	8.1	15.895	61.9	1.83464e-06
8.2	15.1429	17.4	0.0358447	8.2	15.1913	13.9	0.0477108	8.2	17.0266	61.8	6.3554e-06	8.2	15.8844	61.8	1.88661e-06
8.3	15.1449	17.5	0.0358371	8.3	15.2016	14	0.0478386	8.3	17.0164	61.7	6.52829e-06	8.3	15.8737	61.7	1.94001e-06
8.4	15.1469	17.6	0.0358299	8.4	15.2119	14.1	0.0479629	8.4	17.0061	61.6	6.70574e-06	8.4	15.863	61.6	1.99487e-06
8.5	15.149	17.7	0.0358232	8.5	15.2222	14.2	0.0480836	8.5	16.9957	61.5	6.88787e-06	8.5	15.8522	61.5	2.05125e-06
8.6	15.1511	17.8	0.0358168	8.6	15.2325	14.3	0.0482008	8.6	16.9853	61.4	7.0748e-06	8.6	15.8414	61.4	2.10917e-06
8.7	15.1532	17.9	0.0358107	8.7	15.2428	14.4	0.0483143	8.7	16.9748	61.3	7.26666e-06	8.7	15.8305	61.3	2.16868e-06
8.8	15.1553	18	0.0358051	8.8	15.2531	14.5	0.0484242	8.8	16.9643	61.2	7.46356e-06	8.8	15.8195	61.2	2.22982e-06
8.9	15.1575	18.1	0.0357998	8.9	15.2634	14.6	0.0485302	8.9	16.9537	61.1	7.66563e-06	8.9	15.8085	61.1	2.29263e-06
9	15.1596	18.2	0.0357948	9	15.2736	14.7	0.0486325	9	16.943	61	7.87301e-06	9	15.7974	61	2.35716e-06
9.1	15.1618	18.3	0.0357901	9.1	15.2839	14.8	0.0487308	9.1	16.9323	60.9	8.08583e-06	9.1	15.7863	60.9	2.42345e-06
9.2	15.1641	18.4	0.0357857	9.2	15.2942	14.9	0.0488253	9.2	16.9216	60.8	8.30423e-06	9.2	15.7751	60.8	2.49156e-06
9.3	15.1663	18.5	0.0357817	9.3	15.3044	15	0.0489157	9.3	16.9107	60.7	8.52835e-06	9.3	15.7638	60.7	2.56152e-06
9.4	15.1686	18.6	0.0357779	9.4	15.3146	15.1	0.0490021	9.4	16.8998	60.6	8.75833e-06	9.4	15.7525	60.6	2.63339e-06
9.5	15.1709	18.7	0.0357744	9.5	15.3249	15.2	0.0490843	9.5	16.8889	60.5	8.99433e-06	9.5	15.7411	60.5	2.70722e-06
9.6	15.1733	18.8	0.0357711	9.6	15.3351	15.3	0.0491624	9.6	16.8779	60.4	9.23649e-06	9.6	15.7297	60.4	2.78306e-06
9.7	15.1756	18.9	0.035768	9.7	15.3453	15.4	0.0492363	9.7	16.8669	60.3	9.48497e-06	9.7	15.7182	60.3	2.86095e-06
9.8	15.178	19	0.0357652	9.8	15.3555	15.5	0.0493059	9.8	16.8558	60.2	9.73994e-06	9.8	15.7067	60.2	2.94097e-06
9.9	15.1804	19.1	0.0357626	9.9	15.3657	15.6	0.0493712	9.9	16.8446	60.1	1.00015e-05	9.9	15.695	60.1	3.02315e-06
10	15.1829	19.2	0.0357602	10	15.3759	15.7	0.0494321	10	16.8334	60	1.027e-05	10	15.6834	60	3.10757e-06
10.1	15.1853	19.3	0.035758	10.1	15.3861	15.8	0.0494885	10.1	16.8221	59.9	1.05453e-05	10.1	15.6717	59.9	3.19427e-06
10.2	15.1878	19.4	0.0357559	10.2	15.3963	15.9	0.0495405	10.2	16.8108	59.8	1.08279e-05	10.2	15.6599	59.8	3.28331e-06
10.3	15.1904	19.5	0.035754	10.3	15.4064	16	0.0495879	10.3	16.7994	59.7	1.11178e-05	10.3	15.6481	59.7	3.37477e-06
10.4	15.1929	19.6	0.0357522	10.4	15.4166	16.1	0.0496307	10.4	16.788	59.6	1.14152e-05	10.4	15.6362	59.6	3.4687e-06
10.5	15.1955	19.7	0.0357505	10.5	15.4267	16.2	0.0496689	10.5	16.7765	59.5	1.17203e-05	10.5	15.6242	59.5	3.56516e-06
10.6	15.1981	19.8	0.0357489	10.6	15.4369	16.3	0.0497024	10.6	16.765	59.4	1.20333e-05	10.6	15.6122	59.4	3.66422e-06
10.7	15.2007	19.9	0.0357474	10.7	15.447	16.4	0.0497312	10.7	16.7534	59.3	1.23544e-05	10.7	15.6002	59.3	3.76596e-06
10.8	15.2034	20	0.035746	10.8	15.4571	16.5	0.0497552	10.8	16.7417	59.2	1.26838e-05	10.8	15.5881	59.2	3.87043e-06
10.9	15.2061	20.1	0.0357446	10.9	15.4673	16.6	0.0497743	10.9	16.7301	59.1	1.30217e-05	10.9	15.5759	59.1	3.97771e-06
11	15.2088	20.2	0.0357432	11	15.4774	16.7	0.0497886	11	16.7183	59	1.33684e-05	11	15.5637	59	4.08788e-06
11.1	15.2116	20.3	0.0357418	11.1	15.4875	16.8	0.049798	11.1	16.7065	58.9	1.37239e-05	11.1	15.5514	58.9	4.201e-06
11.2	15.2144	20.4	0.0357404	11.2	15.4976	16.9	0.0498024	11.2	16.6947	58.8	1.40886e-05	11.2	15.5391	58.8	4.31716e-06
11.3	15.2172	20.5	0.035739	11.3	15.5076	17	0.0498018	11.3	16.6828	58.7	1.44627e-05	11.3	15.5267	58.7	4.43643e-06
11.4	15.22	20.6	0.0357375	11.4	15.5177	17.1	0.0497962	11.4	16.6708	58.6	1.48465e-05	11.4	15.5143	58.6	4.55889e-06
11.5	15.2229	20.7	0.035736	11.5	15.5278	17.2	0.0497855	11.5	16.6588	58.5	1.524e-05	11.5	15.5018	58.5	4.68464e-06
11.6	15.2258	20.8	0.0357343	11.6	15.5378	17.3	0.0497696	11.6	16.6468	58.4	1.56437e-05	11.6	15.4893	58.4	4.81374e-06
11.7	15.2287	20.9	0.0357326	11.7	15.5479	17.4	0.0497487	11.7	16.6347	58.3	1.60577e-05	11.7	15.4767	58.3	4.94629e-06
11.8	15.2317	21	0.0357307	11.8	15.5579	17.5	0.0497225	11.8	16.6225	58.2	1.64823e-05	11.8	15.4641	58.2	5.08238e-06
11.9	15.2347	21.1	0.0357286	11.9	15.568	17.6	0.0496911	11.9	16.6103	58.1	1.69178e-05	11.9	15.4514	58.1	5.22209e-06
12	15.2377	21.2	0.0357264	12	15.578	17.7	0.0496544	12	16.5981	58	1.73645e-05	12	15.4386	58	5.36553e-06
12.1	15.2407	21.3	0.035724	12.1	15.588	17.8	0.0496125	12.1	16.5858	57.9	1.78225e-05	12.1	15.4259	57.9	5.51278e-06
12.2	15.2438	21.4	0.0357214	12.2	15.598	17.9	0.0495652	12.2	16.5734	57.8	1.82922e-05	12.2	15.413	57.8	5.66395e-06
12.3	15.2469	21.5	0.0357185	12.3	15.608	18	0.0495126	12.3	16.561	57.7	1.87739e-05	12.3	15.4001	57.7	5.81913e-06
12.4	15.2501	21.6	0.0357154	12.4	15.618	18.1	0.0494547	12.4	16.5486	57.6	1.92678e-05	12.4	15.3872	57.6	5.97843e-06
12.5	15.2533	21.7	0.035712	12.5	15.628	18.2	0.0493913	12.5	16.5361	57.5	1.97744e-05	12.5	15.3742	57.5	6.14195e-06
12.6	15.2565	21.8	0.0357082	12.6	15.638	18.3	0.0493226	12.6	16.5235	57.4	2.02938e-05	12.6	15.3611	57.4	6.3098e-06
12.7	15.2597	21.9	0.0357042	12.7	15.648	18.4	0.0492484	12.7	16.5109	57.3	2.08264e-05	12.7	15.348	57.3	6.4821e-06
12.8	15.263	22	0.0356997	12.8	15.6579	18.5	0.0491687	12.8	16.4983	57.2	2.13725e-05	12.8	15.3349	57.2	6.65895e-06
12.9	15.2663	22.1	0.0356949	12.9	15.6679	18.6	0.0490836	12.9	16.4856	57.1	2.19324e-05	12.9	15.3217	57.1	6.84047e-06
13	15.2696	22.2	0.0356897	13	15.6778	18.7	0.0489929	13	16.4729	57	2.25066e-05	13	15.3085	57	7.02678e-06
13.1	15.273	22.3	0.0356841	13.1	15.6878	18.8	0.0488968	13.1	16.4601	56.9	2.30952e-05	13.1	15.2952	56.9	7.218e-06
13.2	15.2764	22.4	0.035678	13.2	15.6977	18.9	0.0487952	13.2	16.4473	56.8	2.36988e-05	13.2	15.2818	56.8	7.41426e-06
13.3	15.2798	22.5	0.0356714	13.3	15.7076	19	0.048688	13.3	16.4344	56.7	2.43176e-05	13.3	15.2684	56.7	7.61568e-06
13.4	15.2833	22.6	0.0356644	13.4	15.7175	19.1	0.0485753	13.4	16.4215	56.6	2.4952e-05	13.4	15.255	56.6	7.8224e-06
13.5	15.2868	22.7	0.0356568	13.5	15.7274	19.2	0.048457	13.5	16.4085	56.5	2.56024e-05	13.5	15.2415	56.5	8.03455e-06
13.6	15.2904	22.8	0.0356486	13.6	15.7373	19.3	0.0483333	13.6	16.3955	56.4	2.62692e-05	13.6	15.228	56.4	8.25226e-06
13.7	15.2939	22.9	0.0356399	13.7	15.7472	19.4	0.0482039	13.7	16.3824	56.3	2.69527e-05	13.7	15.2144	56.3	8.47568e-06
13.8	15.2975	23	0.0356305	13.8	15.7571	19.5	0.048069	13.8	16.3693	56.2	2.76534e-05	13.8	15.2007	56.2	8.70495e-06
13.9	15.3012	23.1	0.0356205	13.9	15.7669	19.6	0.0479286	13.9	16.3561	56.1	2.83718e-05	13.9	15.1871	56.1	8.94022e-06
14	15.3048	23.2	0.0356099	14	15.7768	19.7	0.0477827	14	16.3429	56	2.91081e-05	14	15.1733	56	9.18165e-06
14.1	15.3086	23.3	0.0355985	14.1	15.7867	19.8	0.0476312	14.1	16.3297	55.9	2.98629e-05	14.1	15.1596	55.9	9.42937e-06
14.2	15.3123	23.4	0.0355865	14.2	15.7965	19.9	0.0474741	14.2	16.3164	55.8	3.06366e-05	14.2	15.1457	55.8	9.68356e-06
14.3	15.3161	23.5	0.0355737	14.3	15.8063	20	0.0473116	14.3	16.3031	55.7	3.14297e-05	14.3	15.1319	55.7	9.94437e-06
14.4	15.3199	23.6	0.0355601	14.4	15.8162	20.1	0.0471436	14.4	16.2897	55.6	3.22426e-05	14.4	15.118	55.6	1.0212e-05
14.5	15.3237	23.7	0.0355457	14.5	15.826	20.2	0.04697	14.5	16.2763	55.5	3.30758e-05	14.5	15.104	55.5	1.04865e-05
14.6	15.3276	23.8	0.0355305	14.6	15.8358	20.3	0.046791	14.6	16.2628	55.4	3.39297e-05	14.6	15.09	55.4	1.07682e-05
14.7	15.3315	23.9	0.0355144	14.7	15.8456	20.4	0.0466066	14.7	16.2493	55.3	3.48049e-05	14.7	15.0759	55.3	1.10573e-05
14.8	15.3355	24	0.0354975	14.8	15.8554	20.5	0.0464167	14.8	16.2357	55.2	3.5702e-05	14.8	15.0618	55.2	1.13538e-05
14.9	15.3395	24.1	0.0354796	14.9	15.8652	20.6	0.0462214	14.9	16.2221	55.1	3.66213e-05	14.9	15.0477	55.1	1.1658e-05
15	15.3435	24.2	0.0354608	15	15.875	20.7	0.0460207	15	16.2085	55	3.75635e-05	15	15.0335	55	1.197e-05
15.1	15.3475	24.3	0.035441	15.1	15.8847	20.8	0.0458147	15.1	16.1948	54.9	3.8529e-05	15.1	15.0193	54.9	1.22902e-05
15.2	15.3516	24.4	0.0354202	15.2	15.8945	20.9	0.0456034	15.2	16.181	54.8	3.95185e-05	15.2	15.005	54.8	1.26186e-05
15.3	15.3558	24.5	0.0353983	15.3	15.9042	21	0.0453868	15.3	16.1673	54.7	4.05326e-05	15.3	14.9906	54.7	1.29555e-05
15.4	15.3599	24.6	0.0353754	15.4	15.914	21.1	0.0451649	15.4	16.1534	54.6	4.15717e-05	15.4	14.9763	54.6	1.33011e-05
15.5	15.3641	24.7	0.0353514	15.5	15.9237	21.2	0.0449379	15.5	16.1396	54.5	4.26365e-05	15.5	14.9618	54.5	1.36556e-05
15.6	15.3684	24.8	0.0353263	15.6	15.9335	21.3	0.0447056	15.6	16.1257	54.4	4.37276e-05	15.6	14.9474	54.4	1.40192e-05
15.7	15.3726	24.9	0.0353001	15.7	15.9432	21.4	0.0444682	15.7	16.1117	54.3	4.48456e-05	15.7	14.9329	54.3	1.43921e-05
15.8	15.3769	25	0.0352726	15.8	15.9529	21.5	0.0442258	15.8	16.0977	54.2	4.59912e-05	15.8	14.9183	54.2	1.47747e-05
15.9	15.3813	25.1	0.0352439	15.9	15.9626	21.6	0.0439783	15.9	16.0837	54.1	4.7165e-05	15.9	14.9037	54.1	1.5167e-05
16	15.3857	25.2	0.035214	16	15.9723	21.7	0.0437258	16	16.0696	54	4.83676e-05	16	14.8891	54	1.55694e-05
16.1	15.3901	25.3	0.0351828	16.1	15.982	21.8	0.0434684	16.1	16.0555	53.9	4.95999e-05	16.1	14.8744	53.9	1.59822e-05
16.2	15.3945	25.4	0.0351503	16.2	15.9916	21.9	0.0432062	16.2	16.0413	53.8	5.08623e-05	16.2	14.8597	53.8	1.64054e-05
16.3	15.399	25.5	0.0351164	16.3	16.0013	22	0.0429391	16.3	16.0271	53.7	5.21558e-05	16.3	14.8449	53.7	1.68395e-05
16.4	15.4035	25.6	0.0350812	16.4	16.011	22.1	0.0426672	16.4	16.0129	53.6	5.34809e-05	16.4	14.8301	53.6	1.72847e-05
16.5	15.4081	25.7	0.0350446	16.5	16.0206	22.2	0.0423907	16.5	15.9986	53.5	5.48385e-05	16.5	14.8152	53.5	1.77413e-05
16.6	15.4127	25.8	0.0350066	16.6	16.0302	22.3	0.0421095	16.6	15.9843	53.4	5.62292e-05	16.6	14.8003	53.4	1.82094e-05
16.7	15.4173	25.9	0.0349671	16.7	16.0399	22.4	0.0418238	16.7	15.9699	53.3	5.7654e-05	16.7	14.7854	53.3	1.86895e-05
16.8	15.422	26	0.0349261	16.8	16.0495	22.5	0.0415335	16.8	15.9555	53.2	5.91135e-05	16.8	14.7704	53.2	1.91818e-05
16.9	15.4267	26.1	0.0348835	16.9	16.0591	22.6	0.0412389	16.9	15.941	53.1	6.06085e-05	16.9	14.7554	53.1	1.96866e-05
17	15.4315	26.2	0.0348395	17	16.0687	22.7	0.0409399	17	15.9265	53	6.214e-05	17	14.7403	53	2.02042e-05
17.1	15.4363	26.3	0.0347938	17.1	16.0783	22.8	0.0406366	17.1	15.912	52.9	6.37087e-05	17.1	14.7252	52.9	2.0735e-05
17.2	15.4411	26.4	0.0347465	17.2	16.0879	22.9	0.0403291	17.2	15.8974	52.8	6.53156e-05	17.2	14.71	52.8	2.12792e-05
17.3	15.4459	26.5	0.0346976	17.3	16.0975	23	0.0400175	17.3	15.8828	52.7	6.69615e-05	17.3	14.6948	52.7	2.18371e-05
17.4	15.4508	26.6	0.034647	17.4	16.1071	23.1	0.0397019	17.4	15.8681	52.6	6.86472e-05	17.4	14.6796	52.6	2.24092e-05
17.5	15.4558	26.7	0.0345947	17.5	16.1166	23.2	0.0393823	17.5	15.8534	52.5	7.03739e-05	17.5	14.6643	52.5	2.29957e-05
17.6	15.4607	26.8	0.0345407	17.6	16.1262	23.3	0.0390588	17.6	15.8387	52.4	7.21423e-05	17.6	14.6489	52.4	2.3597e-05
17.7	15.4658	26.9	0.0344849	17.7	16.1357	23.4	0.0387316	17.7	15.8239	52.3	7.39534e-05	17.7	14.6336	52.3	2.42134e-05
17.8	15.4708	27	0.0344273	17.8	16.1453	23.5	0.0384007	17.8	15.8091	52.2	7.58083e-05	17.8	14.6182	52.2	2.48454e-05
17.9	15.4759	27.1	0.0343678	17.9	16.1548	23.6	0.0380663	17.9	15.7942	52.1	7.7708e-05	17.9	14.6027	52.1	2.54933e-05
18	15.481	27.2	0.0343066	18	16.1643	23.7	0.0377283	18	15.7793	52	7.96534e-05	18	14.5872	52	2.61574e-05
18.1	15.4862	27.3	0.0342434	18.1	16.1738	23.8	0.0373869	18.1	15.7644	51.9	8.16456e-05	18.1	14.5717	51.9	2.68382e-05
18.2	15.4914	27.4	0.0341783	18.2	16.1833	23.9	0.0370423	18.2	15.7494	51.8	8.36858e-05	18.2	14.5561	51.8	2.75361e-05
18.3	15.4966	27.5	0.0341113	18.3	16.1928	24	0.0366944	18.3	15.7344	51.7	8.5775e-05	18.3	14.5405	51.7	2.82514e-05
18.4	15.5019	27.6	0.0340424	18.4	16.2023	24.1	0.0363434	18.4	15.7193	51.6	8.79143e-05	18.4	14.5248	51.6	2.89846e-05
18.5	15.5072	27.7	0.0339714	18.5	16.2118	24.2	0.0359895	18.5	15.7042	51.5	9.01049e-05	18.5	14.5091	51.5	2.97362e-05
18.6	15.5125	27.8	0.0338984	18.6	16.2213	24.3	0.0356327	18.6	15.6891	51.4	9.23479e-05	18.6	14.4934	51.4	3.05065e-05
18.7	15.5179	27.9	0.0338234	18.7	16.2307	24.4	0.0352731	18.7	15.6739	51.3	9.46447e-05	18.7	14.4776	51.3	3.1296e-05
18.8	15.5233	28	0.0337463	18.8	16.2402	24.5	0.0349108	18.8	15.6587	51.2	9.69962e-05	18.8	14.4618	51.2	3.21052e-05
18.9	15.5288	28.1	0.0336671	18.9	16.2496	24.6	0.0345459	18.9	15.6434	51.1	9.9404e-05	18.9	14.4459	51.1	3.29346e-05
19	15.5343	28.2	0.0335857	19	16.259	24.7	0.0341787	19	15.6282	51	0.000101869	19	14.43	51	3.37845e-05
19.1	15.5398	28.3	0.0335022	19.1	16.2685	24.8	0.033809	19.1	15.6128	50.9	0.000104393	19.1	14.4141	50.9	3.46556e-05
19.2	15.5454	28.4	0.0334166	19.2	16.2779	24.9	0.0334372	19.2	15.5975	50.8	0.000106977	19.2	14.3981	50.8	3.55483e-05
19.3	15.551	28.5	0.0333287	19.3	16.2873	25	0.0330633	19.3	15.582	50.7	0.000109622	19.3	14.3821	50.7	3.6463e-05
19.4	15.5566	28.6	0.0332386	19.4	16.2967	25.1	0.0326873	19.4	15.5666	50.6	0.00011233	19.4	14.366	50.6	3.74005e-05
19.5	15.5623	28.7	0.0331463	19.5	16.3061	25.2	0.0323096	19.5	15.5511	50.5	0.000115102	19.5	14.3499	50.5	3.83611e-05
19.6	15.568	28.8	0.0330517	19.6	16.3155	25.3	0.03193	19.6	15.5356	50.4	0.00011794	19.6	14.3338	50.4	3.93454e-05
19.7	15.5737	28.9	0.0329548	19.7	16.3248	25.4	0.0315488	19.7	15.52	50.3	0.000120846	19.7	14.3176	50.3	4.0354e-05
19.8	15.5795	29	0.0328556	19.8	16.3342	25.5	0.0311662	19.8	15.5044	50.2	0.000123819	19.8	14.3014	50.2	4.13875e-05
19.9	15.5854	29.1	0.0327541	19.9	16.3435	25.6	0.0307821	19.9	15.4888	50.1	0.000126863	19.9	14.2851	50.1	4.24464e-05
20	15.5912	29.2	0.0326502	20	16.3529	25.7	0.0303968	20	15.4731	50	0.000129979	20	14.2688	50	4.35314e-05
20.1	15.5971	29.3	0.032544	20.1	16.3622	25.8	0.0300103	20.1	15.4574	49.9	0.000133168	20.1	14.2525	49.9	4.4643e-05
20.2	15.6031	29.4	0.0324354	20.2	16.3715	25.9	0.0296228	20.2	15.4417	49.8	0.000136433	20.2	14.2361	49.8	4.57819e-05
20.3	15.609	29.5	0.0323243	20.3	16.3809	26	0.0292344	20.3	15.4259	49.7	0.000139774	20.3	14.2197	49.7	4.69487e-05
20.4	15.615	29.6	0.0322109	20.4	16.3902	26.1	0.0288452	20.4	15.4101	49.6	0.000143193	20.4	14.2032	49.6	4.81441e-05
20.5	15.6211	29.7	0.032095	20.5	16.3995	26.2	0.0284554	20.5	15.3942	49.5	0.000146692	20.5	14.1867	49.5	4.93687e-05
20.6	15.6272	29.8	0.0319766	20.6	16.4088	26.3	0.0280651	20.6	15.3783	49.4	0.000150274	20.6	14.1702	49.4	5.06232e-05
20.7	15.6333	29.9	0.0318558	20.7	16.418	26.4	0.0276744	20.7	15.3624	49.3	0.000153939	20.7	14.1536	49.3	5.19083e-05
20.8	15.6394	30	0.0317326	20.8	16.4273	26.5	0.0272834	20.8	15.3464	49.2	0.00015769	20.8	14.137	49.2	5.32248e-05
20.9	15.6456	30.1	0.0316068	20.9	16.4366	26.6	0.0268922	20.9	15.3304	49.1	0.000161529	20.9	14.1204	49.1	5.45734e-05
21	15.6518	30.2	0.0314785	21	16.4458	26.7	0.0265011	21	15.3143	49	0.000165457	21	14.1037	49	5.59547e-05
21.1	15.6581	30.3	0.0313477	21.1	16.4551	26.8	0.02611	21.1	15.2983	48.9	0.000169477	21.1	14.087	48.9	5.73696e-05
21.2	15.6644	30.4	0.0312144	21.2	16.4643	26.9	0.0257192	21.2	15.2821	48.8	0.00017359	21.2	14.0702	48.8	5.88188e-05
21.3	15.6707	30.5	0.0310786	21.3	16.4735	27	0.0253287	21.3	15.266	48.7	0.000177798	21.3	14.0534	48.7	6.03032e-05
21.4	15.6771	30.6	0.0309402	21.4	16.4828	27.1	0.0249387	21.4	15.2498	48.6	0.000182105	21.4	14.0366	48.6	6.18235e-05
21.5	15.6835	30.7	0.0307993	21.5	16.492	27.2	0.0245493	21.5	15.2336	48.5	0.000186511	21.5	14.0197	48.5	6.33806e-05
21.6	15.6899	30.8	0.0306559	21.6	16.5012	27.3	0.0241606	21.6	15.2173	48.4	0.000191019	21.6	14.0028	48.4	6.49752e-05
21.7	15.6964	30.9	0.0305099	21.7	16.5104	27.4	0.0237727	21.7	15.201	48.3	0.000195632	21.7	13.9858	48.3	6.66084e-05
21.8	15.7029	31	0.0303613	21.8	16.5195	27.5	0.0233858	21.8	15.1847	48.2	0.000200351	21.8	13.9688	48.2	6.8281e-05
21.9	15.7094	31.1	0.0302103	21.9	16.5287	27.6	0.023	21.9	15.1683	48.1	0.000205179	21.9	13.9518	48.1	6.99938e-05
22	15.716	31.2	0.0300566	22	16.5379	27.7	0.0226154	22	15.1519	48	0.000210118	22	13.9348	48	7.17478e-05
22.1	15.7226	31.3	0.0299004	22.1	16.547	27.8	0.0222321	22.1	15.1354	47.9	0.000215171	22.1	13.9177	47.9	7.35439e-05
22.2	15.7293	31.4	0.0297417	22.2	16.5562	27.9	0.0218502	22.2	15.119	47.8	0.00022034	22.2	13.9005	47.8	7.53832e-05
22.3	15.736	31.5	0.0295804	22.3	16.5653	28	0.0214699	22.3	15.1025	47.7	0.000225628	22.3	13.8834	47.7	7.72665e-05
22.4	15.7427	31.6	0.0294165	22.4	16.5745	28.1	0.0210912	22.4	15.0859	47.6	0.000231037	22.4	13.8661	47.6	7.91949e-05
22.5	15.7494	31.7	0.0292502	22.5	16.5836	28.2	0.0207144	22.5	15.0693	47.5	0.00023657	22.5	13.8489	47.5	8.11694e-05
22.6	15.7562	31.8	0.0290813	22.6	16.5927	28.3	0.0203393	22.6	15.0527	47.4	0.00024223	22.6	13.8316	47.4	8.31911e-05
22.7	15.763	31.9	0.0289099	22.7	16.6018	28.4	0.0199663	22.7	15.036	47.3	0.000248019	22.7	13.8143	47.3	8.5261e-05
22.8	15.7699	32	0.028736	22.8	16.6109	28.5	0.0195954	22.8	15.0194	47.2	0.00025394	22.8	13.7969	47.2	8.73802e-05
22.9	15.7767	32.1	0.0285596	22.9	16.62	28.6	0.0192267	22.9	15.0026	47.1	0.000259997	22.9	13.7796	47.1	8.95499e-05
23	15.7836	32.2	0.0283807	23	16.629	28.7	0.0188603	23	14.9859	47	0.000266191	23	13.7621	47	9.17711e-05
23.1	15.7906	32.3	0.0281993	23.1	16.6381	28.8	0.0184963	23.1	14.9691	46.9	0.000272526	23.1	13.7447	46.9	9.40451e-05
23.2	15.7976	32.4	0.0280155	23.2	16.6471	28.9	0.0181348	23.2	14.9523	46.8	0.000279005	23.2	13.7272	46.8	9.6373e-05
23.3	15.8046	32.5	0.0278293	23.3	16.6562	29	0.017776	23.3	14.9354	46.7	0.000285631	23.3	13.7096	46.7	9.87561e-05
23.4	15.8116	32.6	0.0276407	23.4	16.6652	29.1	0.0174198	23.4	14.9185	46.6	0.000292407	23.4	13.6921	46.6	0.000101196
23.5	15.8187	32.7	0.0274496	23.5	16.6743	29.2	0.0170664	23.5	14.9016	46.5	0.000299336	23.5	13.6744	46.5	0.000103693
23.6	15.8258	32.8	0.0272562	23.6	16.6833	29.3	0.0167159	23.6	14.8846	46.4	0.000306422	23.6	13.6568	46.4	0.000106249
23.7	15.8329	32.9	0.0270605	23.7	16.6923	29.4	0.0163684	23.7	14.8676	46.3	0.000313668	23.7	13.6391	46.3	0.000108865
23.8	15.8401	33	0.0268624	23.8	16.7013	29.5	0.016024	23.8	14.8506	46.2	0.000321078	23.8	13.6214	46.2	0.000111543
23.9	15.8473	33.1	0.026662	23.9	16.7103	29.6	0.0156827	23.9	14.8335	46.1	0.000328654	23.9	13.6037	46.1	0.000114284
24	15.8545	33.2	0.0264594	24	16.7193	29.7	0.0153446	24	14.8164	46	0.000336401	24	13.5859	46	0.000117089
24.1	15.8618	33.3	0.0262545	24.1	16.7282	29.8	0.0150098	24.1	14.7992	45.9	0.000344322	24.1	13.5681	45.9	0.00011996
24.2	15.8691	33.4	0.0260474	24.2	16.7372	29.9	0.0146784	24.2	14.7821	45.8	0.00035242	24.2	13.5502	45.8	0.000122898
24.3	15.8764	33.5	0.0258381	24.3	16.7461	30	0.0143505	24.3	14.7649	45.7	0.0003607	24.3	13.5323	45.7	0.000125906
24.4	15.8838	33.6	0.0256267	24.4	16.7551	30.1	0.0140261	24.4	14.7476	45.6	0.000369165	24.4	13.5144	45.6	0.000128983
24.5	15.8911	33.7	0.0254132	24.5	16.764	30.2	0.0137053	24.5	14.7303	45.5	0.000377819	24.5	13.4964	45.5	0.000132132
24.6	15.8986	33.8	0.0251976	24.6	16.7729	30.3	0.0133882	24.6	14.713	45.4	0.000386667	24.6	13.4784	45.4	0.000135355
24.7	15.906	33.9	0.02498	24.7	16.7819	30.4	0.0130747	24.7	14.6957	45.3	0.000395712	24.7	13.4604	45.3	0.000138653
24.8	15.9135	34	0.0247604	24.8	16.7908	30.5	0.0127651	24.8	14.6783	45.2	0.000404958	24.8	13.4423	45.2	0.000142027
24.9	15.921	34.1	0.0245388	24.9	16.7997	30.6	0.0124593	24.9	14.6609	45.1	0.000414409	24.9	13.4242	45.1	0.00014548
25	15.9285	34.2	0.0243153	25	16.8085	30.7	0.0121574	25	14.6435	45	0.000424071	25	13.4061	45	0.000149013
25.1	15.9361	34.3	0.02409	25.1	16.8174	30.8	0.0118594	25.1	14.626	44.9	0.000433946	25.1	13.3879	44.9	0.000152628
25.2	15.9436	34.4	0.0238628	25.2	16.8263	30.9	0.0115654	25.2	14.6085	44.8	0.000444041	25.2	13.3697	44.8	0.000156327
25.3	15.9513	34.5	0.0236339	25.3	16.8352	31	0.0112755	25.3	14.5909	44.7	0.000454358	25.3	13.3515	44.7	0.000160111
25.4	15.9589	34.6	0.0234033	25.4	16.844	31.1	0.0109896	25.4	14.5734	44.6	0.000464904	25.4	13.3332	44.6	0.000163982
25.5	15.9666	34.7	0.023171	25.5	16.8528	31.2	0.0107079	25.5	14.5558	44.5	0.000475682	25.5	13.3149	44.5	0.000167943
25.6	15.9743	34.8	0.022937	25.6	16.8617	31.3	0.0104303	25.6	14.5381	44.4	0.000486697	25.6	13.2965	44.4	0.000171995
25.7	15.982	34.9	0.0227015	25.7	16.8705	31.4	0.0101569	25.7	14.5205	44.3	0.000497955	25.7	13.2782	44.3	0.00017614
25.8	15.9897	35	0.0224645	25.8	16.8793	31.5	0.0098877	25.8	14.5027	44.2	0.00050946	25.8	13.2598	44.2	0.00018038
25.9	15.9975	35.1	0.022226	25.9	16.8881	31.6	0.00962276	25.9	14.485	44.1	0.000521217	25.9	13.2413	44.1	0.000184718
26	16.0053	35.2	0.0219862	26	16.8969	31.7	0.00936209	26	14.4672	44	0.000533232	26	13.2228	44	0.000189155
26.1	16.0132	35.3	0.021745	26.1	16.9057	31.8	0.00910571	26.1	14.4494	43.9	0.00054551	26.1	13.2043	43.9	0.000193693
26.2	16.021	35.4	0.0215025	26.2	16.9145	31.9	0.00885363	26.2	14.4316	43.8	0.000558056	26.2	13.1858	43.8	0.000198336
26.3	16.0289	35.5	0.0212587	26.3	16.9232	32	0.00860588	26.3	14.4137	43.7	0.000570875	26.3	13.1672	43.7	0.000203084
26.4	16.0368	35.6	0.0210139	26.4	16.932	32.1	0.00836246	26.4	14.3958	43.6	0.000583974	26.4	13.1486	43.6	0.00020794
26.5	16.0447	35.7	0.0207679	26.5	16.9407	32.2	0.00812338	26.5	14.3779	43.5	0.000597358	26.5	13.1299	43.5	0.000212907
26.6	16.0527	35.8	0.0205209	26.6	16.9495	32.3	0.00788866	26.6	14.3599	43.4	0.000611032	26.6	13.1112	43.4	0.000217987
26.7	16.0607	35.9	0.0202729	26.7	16.9582	32.4	0.00765829	26.7	14.3419	43.3	0.000625004	26.7	13.0925	43.3	0.000223183
26.8	16.0687	36	0.020024	26.8	16.9669	32.5	0.00743228	26.8	14.3239	43.2	0.000639277	26.8	13.0738	43.2	0.000228496
26.9	16.0767	36.1	0.0197743	26.9	16.9756	32.6	0.00721062	26.9	14.3058	43.1	0.00065386	26.9	13.055	43.1	0.000233929
27	16.0848	36.2	0.0195238	27	16.9843	32.7	0.00699331	27	14.2877	43	0.000668757	27	13.0362	43	0.000239485
27.1	16.0928	36.3	0.0192726	27.1	16.993	32.8	0.00678034	27.1	14.2696	42.9	0.000683976	27.1	13.0173	42.9	0.000245167
27.2	16.1009	36.4	0.0190207	27.2	17.0017	32.9	0.0065717	27.2	14.2515	42.8	0.000699523	27.2	12.9985	42.8	0.000250977
27.3	16.1091	36.5	0.0187684	27.3	17.0103	33	0.00636738	27.3	14.2333	42.7	0.000715404	27.3	12.9795	42.7	0.000256918
27.4	16.1172	36.6	0.0185155	27.4	17.019	33.1	0.00616737	27.4	14.215	42.6	0.000731626	27.4	12.9606	42.6	0.000262992
27.5	16.1254	36.7	0.0182622	27.5	17.0276	33.2	0.00597164	27.5	14.1968	42.5	0.000748196	27.5	12.9416	42.5	0.000269203
27.6	16.1336	36.8	0.0180086	27.6	17.0363	33.3	0.00578018	27.6	14.1785	42.4	0.00076512	27.6	12.9226	42.4	0.000275553
27.7	16.1418	36.9	0.0177547	27.7	17.0449	33.4	0.00559296	27.7	14.1602	42.3	0.000782407	27.7	12.9036	42.3	0.000282046
27.8	16.15	37	0.0175006	27.8	17.0535	33.5	0.00540997	27.8	14.1418	42.2	0.000800062	27.8	12.8845	42.2	0.000288684
27.9	16.1583	37.1	0.0172463	27.9	17.0621	33.6	0.00523116	27.9	14.1235	42.1	0.000818094	27.9	12.8654	42.1	0.00029547
28	16.1666	37.2	0.0169921	28	17.0707	33.7	0.00505652	28	14.105	42	0.000836509	28	12.8462	42	0.000302407
28.1	16.1749	37.3	0.0167378	28.1	17.0793	33.8	0.00488601	28.1	14.0866	41.9	0.000855316	28.1	12.827	41.9	0.000309499
28.2	16.1832	37.4	0.0164837	28.2	17.0879	33.9	0.0047196	28.2	14.0681	41.8	0.000874522	28.2	12.8078	41.8	0.000316749
28.3	16.1915	37.5	0.0162297	28.3	17.0965	34	0.00455725	28.3	14.0496	41.7	0.000894135	28.3	12.7886	41.7	0.00032416
28.4	16.1999	37.6	0.015976	28.4	17.105	34.1	0.00439892	28.4	14.0311	41.6	0.000914162	28.4	12.7693	41.6	0.000331735
28.5	16.2083	37.7	0.0157227	28.5	17.1136	34.2	0.00424458	28.5	14.0125	41.5	0.000934613	28.5	12.75	41.5	0.000339479
28.6	16.2167	37.8	0.0154697	28.6	17.1221	34.3	0.00409419	28.6	13.9939	41.4	0.000955495	28.6	12.7307	41.4	0.000347393
28.7	16.2251	37.9	0.0152172	28.7	17.1307	34.4	0.00394769	28.7	13.9753	41.3	0.000976816	28.7	12.7113	41.3	0.000355483
28.8	16.2336	38	0.0149653	28.8	17.1392	34.5	0.00380506	28.8	13.9566	41.2	0.000998586	28.8	12.6919	41.2	0.000363751
28.9	16.242	38.1	0.014714	28.9	17.1477	34.6	0.00366623	28.9	13.9379	41.1	0.00102081	28.9	12.6725	41.1	0.000372201
29	16.2505	38.2	0.0144635	29	17.1562	34.7	0.00353117	29	13.9192	41	0.0010435	29	12.653	41	0.000380837
29.1	16.259	38.3	0.0142137	29.1	17.1647	34.8	0.00339982	29.1	13.9005	40.9	0.00106667	29.1	12.6335	40.9	0.000389663
29.2	16.2675	38.4	0.0139647	29.2	17.1732	34.9	0.00327214	29.2	13.8817	40.8	0.00109032	29.2	12.614	40.8	0.000398682
29.3	16.2761	38.5	0.0137168	29.3	17.1816	35	0.00314807	29.3	13.8629	40.7	0.00111447	29.3	12.5944	40.7	0.000407899
29.4	16.2846	38.6	0.0134698	29.4	17.1901	35.1	0.00302756	29.4	13.844	40.6	0.00113911	29.4	12.5748	40.6	0.000417318
29.5	16.2932	38.7	0.0132239	29.5	17.1985	35.2	0.00291056	29.5	13.8251	40.5	0.00116427	29.5	12.5552	40.5	0.000426942
29.6	16.3018	38.8	0.0129792	29.6	17.207	35.3	0.002797	29.6	13.8062	40.4	0.00118995	29.6	12.5355	40.4	0.000436777
29.7	16.3104	38.9	0.0127356	29.7	17.2154	35.4	0.00268684	29.7	13.7873	40.3	0.00121617	29.7	12.5158	40.3	0.000446825
29.8	16.319	39	0.0124934	29.8	17.2238	35.5	0.00258002	29.8	13.7683	40.2	0.00124292	29.8	12.4961	40.2	0.000457092
29.9	16.3276	39.1	0.0122526	29.9	17.2323	35.6	0.00247648	29.9	13.7493	40.1	0.00127023	29.9	12.4763	40.1	0.000467582
30	16.3363	39.2	0.0120132	30	17.2407	35.7	0.00237617	30	13.7303	40	0.0012981	30	12.4566	40	0.0004783
30.1	16.345	39.3	0.0117754	30.1	17.249	35.8	0.00227901	30.1	13.7112	39.9	0.00132654	30.1	12.4367	39.9	0.00048925
30.2	16.3536	39.4	0.0115391	30.2	17.2574	35.9	0.00218496	30.2	13.6922	39.8	0.00135557	30.2	12.4169	39.8	0.000500436
30.3	16.3623	39.5	0.0113044	30.3	17.2658	36	0.00209395	30.3	13.673	39.7	0.00138519	30.3	12.397	39.7	0.000511864
30.4	16.3711	39.6	0.0110715	30.4	17.2742	36.1	0.00200593	30.4	13.6539	39.6	0.00141542	30.4	12.3771	39.6	0.000523538
30.5	16.3798	39.7	0.0108404	30.5	17.2825	36.2	0.00192083	30.5	13.6347	39.5	0.00144627	30.5	12.3572	39.5	0.000535464
30.6	16.3885	39.8	0.010611	30.6	17.2909	36.3	0.00183859	30.6	13.6155	39.4	0.00147775	30.6	12.3372	39.4	0.000547645
30.7	16.3973	39.9	0.0103836	30.7	17.2992	36.4	0.00175915	30.7	13.5963	39.3	0.00150986	30.7	12.3172	39.3	0.000560089
30.8	16.4061	40	0.0101582	30.8	17.3075	36.5	0.00168245	30.8	13.577	39.2	0.00154263	30.8	12.2971	39.2	0.000572798
30.9	16.4148	40.1	0.00993481	30.9	17.3158	36.6	0.00160842	30.9	13.5577	39.1	0.00157607	30.9	12.2771	39.1	0.00058578
31	16.4236	40.2	0.00971349	31	17.3241	36.7	0.00153701	31	13.5384	39	0.00161018	31	12.257	39	0.000599039
31.1	16.4325	40.3	0.0094943	31.1	17.3324	36.8	0.00146815	31.1	13.519	38.9	0.00164498	31.1	12.2369	38.9	0.000612581
31.2	16.4413	40.4	0.00927732	31.2	17.3407	36.9	0.00140179	31.2	13.4996	38.8	0.00168048	31.2	12.2167	38.8	0.000626411
31.3	16.4501	40.5	0.00906258	31.3	17.349	37	0.00133785	31.3	13.4802	38.7	0.0017167	31.3	12.1965	38.7	0.000640535
31.4	16.459	40.6	0.00885015	31.4	17.3572	37.1	0.00127629	31.4	13.4608	38.6	0.00175365	31.4	12.1763	38.6	0.000654959
31.5	16.4678	40.7	0.00864007	31.5	17.3655	37.2	0.00121703	31.5	13.4413	38.5	0.00179134	31.5	12.156	38.5	0.000669689
31.6	16.4767	40.8	0.00843238	31.6	17.3737	37.3	0.00116002	31.6	13.4218	38.4	0.00182978	31.6	12.1357	38.4	0.00068473
31.7	16.4856	40.9	0.00822714	31.7	17.3819	37.4	0.0011052	31.7	13.4022	38.3	0.00186899	31.7	12.1154	38.3	0.000700089
31.8	16.4945	41	0.0080244	31.8	17.3902	37.5	0.00105251	31.8	13.3827	38.2	0.00190898	31.8	12.0951	38.2	0.000715772
31.9	16.5034	41.1	0.00782418	31.9	17.3984	37.6	0.0010019	31.9	13.3631	38.1	0.00194977	31.9	12.0747	38.1	0.000731786
32	16.5123	41.2	0.00762654	32	17.4066	37.7	0.000953287	32	13.3435	38	0.00199137	32	12.0543	38	0.000748136
32.1	16.5213	41.3	0.00743152	32.1	17.4148	37.8	0.000906632	32.1	13.3238	37.9	0.0020338	32.1	12.0339	37.9	0.000764829
32.2	16.5302	41.4	0.00723914	32.2	17.4229	37.9	0.000861874	32.2	13.3041	37.8	0.00207706	32.2	12.0134	37.8	0.000781872
32.3	16.5392	41.5	0.00704945	32.3	17.4311	38	0.000818955	32.3	13.2844	37.7	0.00212118	32.3	11.9929	37.7	0.000799272
32.4	16.5481	41.6	0.00686248	32.4	17.4393	38.1	0.00077782	32.4	13.2647	37.6	0.00216617	32.4	11.9724	37.6	0.000817035
32.5	16.5571	41.7	0.00667825	32.5	17.4474	38.2	0.000738413	32.5	13.2449	37.5	0.00221205	32.5	11.9518	37.5	0.000835168
32.6	16.5661	41.8	0.0064968	32.6	17.4555	38.3	0.000700681	32.6	13.2251	37.4	0.00225882	32.6	11.9313	37.4	0.000853679
32.7	16.5751	41.9	0.00631816	32.7	17.4637	38.4	0.00066457	32.7	13.2053	37.3	0.00230652	32.7	11.9106	37.3	0.000872575
32.8	16.5841	42	0.00614234	32.8	17.4718	38.5	0.000630026	32.8	13.1854	37.2	0.00235514	32.8	11.89	37.2	0.000891863
32.9	16.5931	42.1	0.00596937	32.9	17.4799	38.6	0.000596999	32.9	13.1656	37.1	0.00240471	32.9	11.8693	37.1	0.000911551
33	16.6021	42.2	0.00579927	33	17.488	38.7	0.000565437	33	13.1456	37	0.00245525	33	11.8486	37	0.000931645
33.1	16.6111	42.3	0.00563206	33.1	17.4961	38.8	0.00053529	33.1	13.1257	36.9	0.00250677	33.1	11.8279	36.9	0.000952155
33.2	16.6201	42.4	0.00546776	33.2	17.5041	38.9	0.000506509	33.2	13.1057	36.8	0.00255929	33.2	11.8071	36.8	0.000973087
33.3	16.6292	42.5	0.00530637	33.3	17.5122	39	0.000479046	33.3	13.0857	36.7	0.00261283	33.3	11.7863	36.7	0.00099445
33.4	16.6382	42.6	0.00514791	33.4	17.5203	39.1	0.000452854	33.4	13.0657	36.6	0.0026674	33.4	11.7655	36.6	0.00101625
33.5	16.6473	42.7	0.00499239	33.5	17.5283	39.2	0.000427886	33.5	13.0456	36.5	0.00272301	33.5	11.7446	36.5	0.0010385
33.6	16.6564	42.8	0.00483982	33.6	17.5363	39.3	0.000404099	33.6	13.0256	36.4	0.0027797	33.6	11.7238	36.4	0.0010612
33.7	16.6654	42.9	0.0046902	33.7	17.5444	39.4	0.000381446	33.7	13.0054	36.3	0.00283748	33.7	11.7028	36.3	0.00108437
33.8	16.6745	43	0.00454353	33.8	17.5524	39.5	0.000359886	33.8	12.9853	36.2	0.00289636	33.8	11.6819	36.2	0.00110801
33.9	16.6836	43.1	0.00439982	33.9	17.5604	39.6	0.000339377	33.9	12.9651	36.1	0.00295636	33.9	11.6609	36.1	0.00113213
34	16.6927	43.2	0.00425906	34	17.5684	39.7	0.000319877	34	12.9449	36	0.00301751	34	11.6399	36	0.00115675
34.1	16.7018	43.3	0.00412125	34.1	17.5763	39.8	0.000301346	34.1	12.9247	35.9	0.00307982	34.1	11.6189	35.9	0.00118186
34.2	16.7109	43.4	0.00398639	34.2	17.5843	39.9	0.000283746	34.2	12.9045	35.8	0.00314331	34.2	11.5978	35.8	0.00120748
34.3	16.72	43.5	0.00385447	34.3	17.5923	40	0.000267038	34.3	12.8842	35.7	0.003208	34.3	11.5767	35.7	0.00123361
34.4	16.7291	43.6	0.00372547	34.4	17.6002	40.1	0.000251186	34.4	12.8639	35.6	0.00327391	34.4	11.5556	35.6	0.00126028
34.5	16.7382	43.7	0.0035994	34.5	17.6081	40.2	0.000236153	34.5	12.8435	35.5	0.00334106	34.5	11.5345	35.5	0.00128748
34.6	16.7473	43.8	0.00347623	34.6	17.6161	40.3	0.000221906	34.6	12.8232	35.4	0.00340947	34.6	11.5133	35.4	0.00131523
34.7	16.7565	43.9	0.00335595	34.7	17.624	40.4	0.000208411	34.7	12.8028	35.3	0.00347917	34.7	11.4921	35.3	0.00134354
34.8	16.7656	44	0.00323855	34.8	17.6319	40.5	0.000195634	34.8	12.7823	35.2	0.00355016	34.8	11.4709	35.2	0.00137241
34.9	16.7747	44.1	0.003124	34.9	17.6398	40.6	0.000183544	34.9	12.7619	35.1	0.00362248	34.9	11.4496	35.1	0.00140186
35	16.7839	44.2	0.00301229	35	17.6477	40.7	0.000172111	35	12.7414	35	0.00369614	35	11.4283	35	0.0014319
35.1	16.793	44.3	0.0029034	35.1	17.6555	40.8	0.000161304	35.1	12.7209	34.9	0.00377117	35.1	11.407	34.9	0.00146253
35.2	16.8022	44.4	0.00279729	35.2	17.6634	40.9	0.000151095	35.2	12.7004	34.8	0.00384758	35.2	11.3856	34.8	0.00149378
35.3	16.8113	44.5	0.00269395	35.3	17.6712	41	0.000141457	35.3	12.6798	34.7	0.0039254	35.3	11.3642	34.7	0.00152564
35.4	16.8205	44.6	0.00259335	35.4	17.6791	41.1	0.000132362	35.4	12.6592	34.6	0.00400466	35.4	11.3428	34.6	0.00155814
35.5	16.8296	44.7	0.00249546	35.5	17.6869	41.2	0.000123785	35.5	12.6386	34.5	0.00408537	35.5	11.3214	34.5	0.00159127
35.6	16.8388	44.8	0.00240026	35.6	17.6947	41.3	0.000115701	35.6	12.618	34.4	0.00416755	35.6	11.2999	34.4	0.00162506
35.7	16.8479	44.9	0.0023077	35.7	17.7025	41.4	0.000108085	35.7	12.5973	34.3	0.00425123	35.7	11.2784	34.3	0.00165952
35.8	16.8571	45	0.00221777	35.8	17.7103	41.5	0.000100915	35.8	12.5766	34.2	0.00433644	35.8	11.2569	34.2	0.00169465
35.9	16.8663	45.1	0.00213042	35.9	17.7181	41.6	9.41685e-05	35.9	12.5558	34.1	0.00442319	35.9	11.2353	34.1	0.00173048
36	16.8754	45.2	0.00204562	36	17.7259	41.7	8.78242e-05	36	12.5351	34	0.00451151	36	11.2138	34	0.001767
36.1	16.8846	45.3	0.00196334	36.1	17.7337	41.8	8.18616e-05	36.1	12.5143	33.9	0.00460143	36.1	11.1922	33.9	0.00180424
36.2	16.8938	45.4	0.00188354	36.2	17.7414	41.9	7.62608e-05	36.2	12.4935	33.8	0.00469296	36.2	11.1705	33.8	0.0018422
36.3	16.903	45.5	0.00180618	36.3	17.7491	42	7.10031e-05	36.3	12.4727	33.7	0.00478613	36.3	11.1488	33.7	0.0018809
36.4	16.9121	45.6	0.00173122	36.4	17.7569	42.1	6.60703e-05	36.4	12.4518	33.6	0.00488097	36.4	11.1271	33.6	0.00192035
36.5	16.9213	45.7	0.00165863	36.5	17.7646	42.2	6.14451e-05	36.5	12.4309	33.5	0.0049775	36.5	11.1054	33.5	0.00196057
36.6	16.9305	45.8	0.00158836	36.6	17.7723	42.3	5.71109e-05	36.6	12.41	33.4	0.00507574	36.6	11.0837	33.4	0.00200156
36.7	16.9397	45.9	0.00152037	36.7	17.78	42.4	5.30518e-05	36.7	12.389	33.3	0.00517573	36.7	11.0619	33.3	0.00204334
36.8	16.9488	46	0.00145463	36.8	17.7877	42.5	4.92526e-05	36.8	12.3681	33.2	0.00527748	36.8	11.0401	33.2	0.00208593
36.9	16.958	46.1	0.00139108	36.9	17.7954	42.6	4.56987e-05	36.9	12.3471	33.1	0.00538102	36.9	11.0182	33.1	0.00212934
37	16.9672	46.2	0.00132969	37	17.803	42.7	4.23765e-05	37	12.326	33	0.00548638	37	10.9964	33	0.00217357
37.1	16.9764	46.3	0.00127041	37.1	17.8107	42.8	3.92726e-05	37.1	12.305	32.9	0.00559358	37.1	10.9745	32.9	0.00221866
37.2	16.9855	46.4	0.0012132	37.2	17.8183	42.9	3.63745e-05	37.2	12.2839	32.8	0.00570265	37.2	10.9526	32.8	0.0022646
37.3	16.9947	46.5	0.00115802	37.3	17.8259	43	3.36703e-05	37.3	12.2628	32.7	0.00581362	37.3	10.9306	32.7	0.00231142
37.4	17.0039	46.6	0.00110482	37.4	17.8336	43.1	3.11484e-05	37.4	12.2416	32.6	0.00592651	37.4	10.9086	32.6	0.00235913
37.5	17.013	46.7	0.00105355	37.5	17.8412	43.2	2.87981e-05	37.5	12.2205	32.5	0.00604135	37.5	10.8866	32.5	0.00240774
37.6	17.0222	46.8	0.00100418	37.6	17.8488	43.3	2.6609e-05	37.6	12.1993	32.4	0.00615817	37.6	10.8646	32.4	0.00245728
37.7	17.0314	46.9	0.000956648	37.7	17.8564	43.4	2.45714e-05	37.7	12.1781	32.3	0.00627698	37.7	10.8425	32.3	0.00250774
37.8	17.0406	47	0.00091092	37.8	17.8639	43.5	2.2676e-05	37.8	12.1568	32.2	0.00639783	37.8	10.8204	32.2	0.00255916
37.9	17.0497	47.1	0.000866948	37.9	17.8715	43.6	2.0914e-05	37.9	12.1356	32.1	0.00652074	37.9	10.7983	32.1	0.00261154
38	17.0589	47.2	0.000824688	38	17.879	43.7	1.92769e-05	38	12.1143	32	0.00664572	38	10.7762	32	0.00266491
38.1	17.0681	47.3	0.000784094	38.1	17.8866	43.8	1.7757e-05	38.1	12.0929	31.9	0.00677283	38.1	10.754	31.9	0.00271927
38.2	17.0772	47.4	0.000745121	38.2	17.8941	43.9	1.63468e-05	38.2	12.0716	31.8	0.00690207	38.2	10.7318	31.8	0.00277465
38.3	17.0864	47.5	0.000707725	38.3	17.9016	44	1.50391e-05	38.3	12.0502	31.7	0.00703348	38.3	10.7096	31.7	0.00283106
38.4	17.0955	47.6	0.000671863	38.4	17.9091	44.1	1.38274e-05	38.4	12.0288	31.6	0.00716708	38.4	10.6873	31.6	0.00288852
38.5	17.1047	47.7	0.000637488	38.5	17.9166	44.2	1.27052e-05	38.5	12.0074	31.5	0.00730291	38.5	10.665	31.5	0.00294704
38.6	17.1138	47.8	0.000604559	38.6	17.9241	44.3	1.16667e-05	38.6	11.9859	31.4	0.007441	38.6	10.6427	31.4	0.00300664
38.7	17.123	47.9	0.000573032	38.7	17.9316	44.4	1.07063e-05	38.7	11.9644	31.3	0.00758136	38.7	10.6204	31.3	0.00306734
38.8	17.1321	48	0.000542864	38.8	17.9391	44.5	9.8186e-06	38.8	11.9429	31.2	0.00772403	38.8	10.598	31.2	0.00312915
38.9	17.1413	48.1	0.000514012	38.9	17.9465	44.6	8.99871e-06	38.9	11.9214	31.1	0.00786904	38.9	10.5756	31.1	0.0031921
39	17.1504	48.2	0.000486435	39	17.9539	44.7	8.24195e-06	39	11.8998	31	0.00801641	39	10.5532	31	0.00325621
39.1	17.1595	48.3	0.000460091	39.1	17.9614	44.8	7.54392e-06	39.1	11.8782	30.9	0.00816618	39.1	10.5307	30.9	0.00332148
39.2	17.1687	48.4	0.000434939	39.2	17.9688	44.9	6.9005e-06	39.2	11.8566	30.8	0.00831837	39.2	10.5083	30.8	0.00338794
39.3	17.1778	48.5	0.00041094	39.3	17.9762	45	6.30781e-06	39.3	11.835	30.7	0.00847301	39.3	10.4858	30.7	0.00345561
39.4	17.1869	48.6	0.000388053	39.4	17.9836	45.1	5.76222e-06	39.4	11.8133	30.6	0.00863013	39.4	10.4632	30.6	0.0035245
39.5	17.196	48.7	0.00036624	39.5	17.991	45.2	5.26033e-06	39.5	11.7916	30.5	0.00878976	39.5	10.4407	30.5	0.00359464
39.6	17.2051	48.8	0.000345462	39.6	17.9983	45.3	4.79896e-06	39.6	11.7699	30.4	0.00895193	39.6	10.4181	30.4	0.00366604
39.7	17.2142	48.9	0.000325682	39.7	18.0057	45.4	4.37513e-06	39.7	11.7481	30.3	0.00911666	39.7	10.3955	30.3	0.00373873
39.8	17.2233	49	0.000306864	39.8	18.013	45.5	3.98605e-06	39.8	11.7264	30.2	0.00928398	39.8	10.3728	30.2	0.00381271
39.9	17.2324	49.1	0.00028897	39.9	18.0204	45.6	3.62911e-06	39.9	11.7046	30.1	0.00945393	39.9	10.3502	30.1	0.00388802
40	17.2415	49.2	0.000271965	40	18.0277	45.7	3.3019e-06	40	11.6827	30	0.00962653	40	10.3275	30	0.00396468
40.1	17.2506	49.3	0.000255816	40.1	18.035	45.8	3.00214e-06	40.1	11.6609	29.9	0.0098018	40.1	10.3048	29.9	0.00404269
40.2	17.2597	49.4	0.000240488	40.2	18.0423	45.9	2.72773e-06	40.2	11.639	29.8	0.00997978	40.2	10.282	29.8	0.00412209
40.3	17.2687	49.5	0.000225949	40.3	18.0496	46	2.4767e-06	40.3	11.6171	29.7	0.0101605	40.3	10.2592	29.7	0.0042029
40.4	17.2778	49.6	0.000212166	40.4	18.0568	46.1	2.24721e-06	40.4	11.5952	29.6	0.010344	40.4	10.2364	29.6	0.00428512
40.5	17.2869	49.7	0.000199107	40.5	18.0641	46.2	2.03758e-06	40.5	11.5732	29.5	0.0105302	40.5	10.2136	29.5	0.0043688
40.6	17.2959	49.8	0.000186743	40.6	18.0714	46.3	1.84621e-06	40.6	11.5512	29.4	0.0107193	40.6	10.1908	29.4	0.00445394
40.7	17.305	49.9	0.000175043	40.7	18.0786	46.4	1.67164e-06	40.7	11.5292	29.3	0.0109112	40.7	10.1679	29.3	0.00454056
40.8	17.314	50	0.00016398	40.8	18.0858	46.5	1.51252e-06	40.8	11.5072	29.2	0.011106	40.8	10.145	29.2	0.0046287
40.9	17.3231	50.1	0.000153524	40.9	18.093	46.6	1.36758e-06	40.9	11.4852	29.1	0.0113037	40.9	10.122	29.1	0.00471837
41	17.3321	50.2	0.000143649	41	18.1002	46.7	1.23565e-06	41	11.4631	29	0.0115044	41	10.0991	29	0.0048096
41.1	17.3411	50.3	0.000134328	41.1	18.1074	46.8	1.11565e-06	41.1	11.441	28.9	0.0117079	41.1	10.0761	28.9	0.0049024
41.2	17.3501	50.4	0.000125536	41.2	18.1146	46.9	1.00658e-06	41.2	11.4188	28.8	0.0119145	41.2	10.0531	28.8	0.00499679
41.3	17.3591	50.5	0.000117248	41.3	18.1218	47	9.07528e-07	41.3	11.3967	28.7	0.012124	41.3	10.03	28.7	0.00509281
41.4	17.3681	50.6	0.00010944	41.4	18.1289	47.1	8.1763e-07	41.4	11.3745	28.6	0.0123366	41.4	10.0069	28.6	0.00519047
41.5	17.3771	50.7	0.000102089	41.5	18.1361	47.2	7.36103e-07	41.5	11.3523	28.5	0.0125522	41.5	9.98385	28.5	0.0052898
41.6	17.3861	50.8	9.51727e-05	41.6	18.1432	47.3	6.62223e-07	41.6	11.33	28.4	0.0127709	41.6	9.96073	28.4	0.00539082
41.7	17.3951	50.9	8.867e-05	41.7	18.1503	47.4	5.95322e-07	41.7	11.3078	28.3	0.0129927	41.7	9.93758	28.3	0.00549355
41.8	17.4041	51	8.25599e-05	41.8	18.1574	47.5	5.34787e-07	41.8	11.2855	28.2	0.0132176	41.8	9.91441	28.2	0.00559802
41.9	17.413	51.1	7.68225e-05	41.9	18.1645	47.6	4.80054e-07	41.9	11.2632	28.1	0.0134457	41.9	9.8912	28.1	0.00570425
42	17.422	51.2	7.14387e-05	42	18.1716	47.7	4.30604e-07	42	11.2408	28	0.0136769	42	9.86798	28	0.00581226
42.1	17.4309	51.3	6.63899e-05	42.1	18.1787	47.8	3.8596e-07	42.1	11.2185	27.9	0.0139113	42.1	9.84472	27.9	0.00592207
42.2	17.4398	51.4	6.16586e-05	42.2	18.1858	47.9	3.45687e-07	42.2	11.1961	27.8	0.014149	42.2	9.82144	27.8	0.00603372
42.3	17.4488	51.5	5.72277e-05	42.3	18.1928	48	3.09384e-07	42.3	11.1737	27.7	0.0143898	42.3	9.79814	27.7	0.00614723
42.4	17.4577	51.6	5.30809e-05	42.4	18.1998	48.1	2.76685e-07	42.4	11.1512	27.6	0.0146339	42.4	9.7748	27.6	0.00626262
42.5	17.4666	51.7	4.92027e-05	42.5	18.2069	48.2	2.47256e-07	42.5	11.1288	27.5	0.0148813	42.5	9.75144	27.5	0.00637991
42.6	17.4755	51.8	4.55781e-05	42.6	18.2139	48.3	2.20789e-07	42.6	11.1063	27.4	0.0151319	42.6	9.72806	27.4	0.00649913
42.7	17.4844	51.9	4.21929e-05	42.7	18.2209	48.4	1.97005e-07	42.7	11.0837	27.3	0.0153859	42.7	9.70465	27.3	0.0066203
42.8	17.4933	52	3.90333e-05	42.8	18.2279	48.5	1.75648e-07	42.8	11.0612	27.2	0.0156432	42.8	9.68121	27.2	0.00674345
42.9	17.5021	52.1	3.60866e-05	42.9	18.2348	48.6	1.56487e-07	42.9	11.0386	27.1	0.0159038	42.9	9.65774	27.1	0.00686861
43	17.511	52.2	3.334e-05	43	18.2418	48.7	1.39309e-07	43	11.0161	27	0.0161678	43	9.63425	27	0.0069958
43.1	17.5199	52.3	3.0782e-05	43.1	18.2487	48.8	1.2392e-07	43.1	10.9934	26.9	0.0164351	43.1	9.61074	26.9	0.00712504
43.2	17.5287	52.4	2.84012e-05	43.2	18.2557	48.9	1.10146e-07	43.2	10.9708	26.8	0.0167058	43.2	9.5872	26.8	0.00725636
43.3	17.5375	52.5	2.61868e-05	43.3	18.2626	49	9.78264e-08	43.3	10.9481	26.7	0.01698	43.3	9.56363	26.7	0.00738979
43.4	17.5464	52.6	2.41287e-05	43.4	18.2695	49.1	8.68168e-08	43.4	10.9254	26.6	0.0172575	43.4	9.54003	26.6	0.00752535
43.5	17.5552	52.7	2.22173e-05	43.5	18.2764	49.2	7.69858e-08	43.5	10.9027	26.5	0.0175384	43.5	9.51641	26.5	0.00766307
43.6	17.564	52.8	2.04433e-05	43.6	18.2833	49.3	6.82142e-08	43.6	10.88	26.4	0.0178227	43.6	9.49277	26.4	0.00780297
43.7	17.5728	52.9	1.8798e-05	43.7	18.2902	49.4	6.03942e-08	43.7	10.8572	26.3	0.0181105	43.7	9.4691	26.3	0.00794507
43.8	17.5815	53	1.72732e-05	43.8	18.297	49.5	5.34282e-08	43.8	10.8344	26.2	0.0184017	43.8	9.4454	26.2	0.00808941
43.9	17.5903	53.1	1.58611e-05	43.9	18.3039	49.6	4.7228e-08	43.9	10.8116	26.1	0.0186964	43.9	9.42168	26.1	0.00823601
44	17.5991	53.2	1.45543e-05	44	18.3107	49.7	4.17139e-08	44	10.7888	26	0.0189945	44	9.39793	26	0.0083849
44.1	17.6078	53.3	1.33458e-05	44.1	18.3175	49.8	3.68141e-08	44.1	10.7659	25.9	0.019296	44.1	9.37415	25.9	0.0085361
44.2	17.6166	53.4	1.22291e-05	44.2	18.3243	49.9	3.24636e-08	44.2	10.743	25.8	0.019601	44.2	9.35035	25.8	0.00868964
44.3	17.6253	53.5	1.11979e-05	44.3	18.3311	50	2.86041e-08	44.3	10.7201	25.7	0.0199094	44.3	9.32653	25.7	0.00884554
44.4	17.634	53.6	1.02464e-05	44.4	18.3379	50.1	2.51829e-08	44.4	10.6972	25.6	0.0202213	44.4	9.30268	25.6	0.00900383
44.5	17.6427	53.7	9.36909e-06	44.5	18.3447	50.2	2.21529e-08	44.5	10.6742	25.5	0.0205366	44.5	9.2788	25.5	0.00916453
44.6	17.6514	53.8	8.56077e-06	44.6	18.3515	50.3	1.94715e-08	44.6	10.6512	25.4	0.0208554	44.6	9.2549	25.4	0.00932768
44.7	17.6601	53.9	7.81659e-06	44.7	18.3582	50.4	1.71007e-08	44.7	10.6282	25.3	0.0211776	44.7	9.23097	25.3	0.0094933
44.8	17.6688	54	7.13195e-06	44.8	18.3649	50.5	1.50061e-08	44.8	10.6052	25.2	0.0215032	44.8	9.20701	25.2	0.00966141
44.9	17.6774	54.1	6.50258e-06	44.9	18.3717	50.6	1.31573e-08	44.9	10.5821	25.1	0.0218323	44.9	9.18303	25.1	0.00983204
45	17.6861	54.2	5.92444e-06	45	18.3784	50.7	1.15266e-08	45	10.559	25	0.0221647	45	9.15903	25	0.0100052
45.1	17.6947	54.3	5.39378e-06	45.1	18.3851	50.8	1.00897e-08	45.1	10.5359	24.9	0.0225006	45.1	9.135	24.9	0.010181
45.2	17.7033	54.4	4.90705e-06	45.2	18.3917	50.9	8.82452e-09	45.2	10.5128	24.8	0.0228398	45.2	9.11094	24.8	0.0103593
45.3	17.7119	54.5	4.46096e-06	45.3	18.3984	51	7.71153e-09	45.3	10.4896	24.7	0.0231824	45.3	9.08686	24.7	0.0105403
45.4	17.7205	54.6	4.05244e-06	45.4	18.4051	51.1	6.73325e-09	45.4	10.4664	24.6	0.0235283	45.4	9.06276	24.6	0.0107239
45.5	17.7291	54.7	3.67861e-06	45.5	18.4117	51.2	5.87413e-09	45.5	10.4432	24.5	0.0238775	45.5	9.03863	24.5	0.0109102
45.6	17.7377	54.8	3.33678e-06	45.6	18.4183	51.3	5.12029e-09	45.6	10.42	24.4	0.02423	45.6	9.01447	24.4	0.0110991
45.7	17.7462	54.9	3.02446e-06	45.7	18.425	51.4	4.45941e-09	45.7	10.3967	24.3	0.0245858	45.7	8.99029	24.3	0.0112909
45.8	17.7548	55	2.73932e-06	45.8	18.4316	51.5	3.88052e-09	45.8	10.3735	24.2	0.0249449	45.8	8.96608	24.2	0.0114853
45.9	17.7633	55.1	2.4792e-06	45.9	18.4382	51.6	3.3739e-09	45.9	10.3502	24.1	0.0253071	45.9	8.94185	24.1	0.0116825
46	17.7718	55.2	2.24209e-06	46	18.4447	51.7	2.93091e-09	46	10.3268	24	0.0256725	46	8.91759	24	0.0118826
46.1	17.7803	55.3	2.02612e-06	46.1	18.4513	51.8	2.5439e-09	46.1	10.3035	23.9	0.0260411	46.1	8.89331	23.9	0.0120854
46.2	17.7888	55.4	1.82957e-06	46.2	18.4578	51.9	2.20609e-09	46.2	10.2801	23.8	0.0264128	46.2	8.869	23.8	0.0122911
46.3	17.7973	55.5	1.65083e-06	46.3	18.4644	52	1.91148e-09	46.3	10.2567	23.7	0.0267876	46.3	8.84467	23.7	0.0124996
46.4	17.8058	55.6	1.48841e-06	46.4	18.4709	52.1	1.65479e-09	46.4	10.2333	23.6	0.0271654	46.4	8.82031	23.6	0.0127111
46.5	17.8142	55.7	1.34095e-06	46.5	18.4774	52.2	1.43131e-09	46.5	10.2098	23.5	0.0275462	46.5	8.79592	23.5	0.0129255
46.6	17.8226	55.8	1.20716e-06	46.6	18.4839	52.3	1.23694e-09	46.6	10.1864	23.4	0.0279299	46.6	8.77152	23.4	0.0131428
46.7	17.8311	55.9	1.08589e-06	46.7	18.4904	52.4	1.06803e-09	46.7	10.1629	23.3	0.0283165	46.7	8.74708	23.3	0.013363
46.8	17.8395	56	9.76039e-07	46.8	18.4969	52.5	9.21379e-10	46.8	10.1393	23.2	0.0287059	46.8	8.72262	23.2	0.0135863
46.9	17.8479	56.1	8.76624e-07	46.9	18.5033	52.6	7.94164e-10	46.9	10.1158	23.1	0.0290982	46.9	8.69814	23.1	0.0138125
47	17.8563	56.2	7.86722e-07	47	18.5098	52.7	6.8391e-10	47	10.0922	23	0.0294931	47	8.67363	23	0.0140418
47.1	17.8646	56.3	7.05488e-07	47.1	18.5162	52.8	5.88441e-10	47.1	10.0686	22.9	0.0298907	47.1	8.6491	22.9	0.0142741
47.2	17.873	56.4	6.32148e-07	47.2	18.5226	52.9	5.05851e-10	47.2	10.045	22.8	0.030291	47.2	8.62454	22.8	0.0145095
47.3	17.8813	56.5	5.65987e-07	47.3	18.529	53	4.34466e-10	47.3	10.0214	22.7	0.0306937	47.3	8.59996	22.7	0.014748
47.4	17.8896	56.6	5.06352e-07	47.4	18.5354	53.1	3.72821e-10	47.4	9.9977	22.6	0.0310989	47.4	8.57535	22.6	0.0149895
47.5	17.8979	56.7	4.52642e-07	47.5	18.5418	53.2	3.19638e-10	47.5	9.97401	22.5	0.0315065	47.5	8.55072	22.5	0.0152342
47.6	17.9062	56.8	4.0431e-07	47.6	18.5482	53.3	2.73795e-10	47.6	9.9503	22.4	0.0319165	47.6	8.52607	22.4	0.0154821
47.7	17.9145	56.9	3.60852e-07	47.7	18.5545	53.4	2.34316e-10	47.7	9.92656	22.3	0.0323286	47.7	8.50138	22.3	0.0157331
47.8	17.9228	57	3.21809e-07	47.8	18.5608	53.5	2.0035e-10	47.8	9.9028	22.2	0.032743	47.8	8.47668	22.2	0.0159873
47.9	17.931	57.1	2.86761e-07	47.9	18.5672	53.6	1.71152e-10	47.9	9.87902	22.1	0.0331594	47.9	8.45195	22.1	0.0162447
48	17.9392	57.2	2.55326e-07	48	18.5735	53.7	1.46077e-10	48	9.85521	22	0.0335778	48	8.42719	22	0.0165053
48.1	17.9475	57.3	2.27155e-07	48.1	18.5798	53.8	1.24562e-10	48.1	9.83138	21.9	0.033998	48.1	8.40241	21.9	0.0167691
48.2	17.9557	57.4	2.0193e-07	48.2	18.5861	53.9	1.0612e-10	48.2	9.80753	21.8	0.0344201	48.2	8.37761	21.8	0.0170361
48.3	17.9638	57.5	1.79362e-07	48.3	18.5923	54	9.03256e-11	48.3	9.78365	21.7	0.0348439	48.3	8.35278	21.7	0.0173065
48.4	17.972	57.6	1.59187e-07	48.4	18.5986	54.1	7.68116e-11	48.4	9.75975	21.6	0.0352692	48.4	8.32792	21.6	0.01758
48.5	17.9802	57.7	1.41168e-07	48.5	18.6048	54.2	6.52597e-11	48.5	9.73582	21.5	0.0356961	48.5	8.30305	21.5	0.0178569
48.6	17.9883	57.8	1.25087e-07	48.6	18.611	54.3	5.53942e-11	48.6	9.71187	21.4	0.0361244	48.6	8.27814	21.4	0.0181371
48.7	17.9964	57.9	1.10747e-07	48.7	18.6172	54.4	4.69768e-11	48.7	9.6879	21.3	0.0365539	48.7	8.25322	21.3	0.0184205
48.8	18.0045	58	9.79722e-08	48.8	18.6234	54.5	3.98017e-11	48.8	9.66391	21.2	0.0369845	48.8	8.22827	21.2	0.0187073
48.9	18.0126	58.1	8.66001e-08	48.9	18.6296	54.6	3.36913e-11	48.9	9.63989	21.1	0.0374162	48.9	8.20329	21.1	0.0189974
49	18.0207	58.2	7.64856e-08	49	18.6358	54.7	2.84925e-11	49	9.61584	21	0.0378489	49	8.17829	21	0.0192909
49.1	18.0288	58.3	6.74971e-08	49.1	18.6419	54.8	2.40736e-11	49.1	9.59178	20.9	0.0382823	49.1	8.15327	20.9	0.0195876
49.2	18.0368	58.4	5.95163e-08	49.2	18.6481	54.9	2.03211e-11	49.2	9.56769	20.8	0.0387164	49.2	8.12822	20.8	0.0198878
49.3	18.0448	58.5	5.2436e-08	49.3	18.6542	55	1.71375e-11	49.3	9.54358	20.7	0.0391509	49.3	8.10314	20.7	0.0201912
49.4	18.0528	58.6	4.61601e-08	49.4	18.6603	55.1	1.44391e-11	49.4	9.51944	20.6	0.0395859	49.4	8.07805	20.6	0.0204981
49.5	18.0608	58.7	4.06019e-08	49.5	18.6664	55.2	1.21543e-11	49.5	9.49528	20.5	0.0400212	49.5	8.05293	20.5	0.0208083
49.6	18.0688	58.8	3.56836e-08	49.6	18.6725	55.3	1.02214e-11	49.6	9.4711	20.4	0.0404565	49.6	8.02778	20.4	0.0211218
49.7	18.0767	58.9	3.13352e-08	49.7	18.6786	55.4	8.58776e-12	49.7	9.44689	20.3	0.0408918	49.7	8.00261	20.3	0.0214387
49.8	18.0847	59	2.7494e-08	49.8	18.6846	55.5	7.20845e-12	49.8	9.42266	20.2	0.0413269	49.8	7.97742	20.2	0.021759
49.9	18.0926	59.1	2.41037e-08	49.9	18.6907	55.6	6.04497e-12	49.9	9.39841	20.1	0.0417616	49.9	7.9522	20.1	0.0220827
50	18.1005	59.2	2.1114e-08	50	18.6967	55.7	5.06449e-12	50	9.37413	20	0.0421958	50	7.92695	20	0.0224097
50.1	18.1084	59.3	1.84798e-08	50.1	18.7027	55.8	4.23902e-12	50.1	9.34984	19.9	0.0426294	50.1	7.90169	19.9	0.02274
50.2	18.1162	59.4	1.61608e-08	50.2	18.7087	55.9	3.54473e-12	50.2	9.32551	19.8	0.0430621	50.2	7.8764	19.8	0.0230737
50.3	18.1241	59.5	1.41212e-08	50.3	18.7147	56	2.96134e-12	50.3	9.30117	19.7	0.0434938	50.3	7.85108	19.7	0.0234108
50.4	18.1319	59.6	1.23287e-08	50.4	18.7207	56.1	2.47161e-12	50.4	9.2768	19.6	0.0439244	50.4	7.82574	19.6	0.0237512
50.5	18.1397	59.7	1.07547e-08	50.5	18.7266	56.2	2.0609e-12	50.5	9.25241	19.5	0.0443536	50.5	7.80038	19.5	0.0240949
50.6	18.1475	59.8	9.37396e-09	50.6	18.7325	56.3	1.7168e-12	50.6	9.228	19.4	0.0447812	50.6	7.775	19.4	0.0244419
50.7	18.1553	59.9	8.16366e-09	50.7	18.7385	56.4	1.42879e-12	50.7	9.20356	19.3	0.0452072	50.7	7.74959	19.3	0.0247923
50.8	18.1631	60	7.10371e-09	50.8	18.7444	56.5	1.18795e-12	50.8	9.1791	19.2	0.0456312	50.8	7.72415	19.2	0.0251459
50.9	18.1708	60.1	6.17624e-09	50.9	18.7503	56.6	9.86764e-13	50.9	9.15462	19.1	0.0460532	50.9	7.69869	19.1	0.0255028
51	18.1785	60.2	5.36538e-09	51	18.7561	56.7	8.18862e-13	51	9.13011	19	0.0464728	51	7.67321	19	0.025863
51.1	18.1862	60.3	4.6571e-09	51.1	18.762	56.8	6.78875e-13	51.1	9.10558	18.9	0.04689	51.1	7.6477	18.9	0.0262264
51.2	18.1939	60.4	4.03896e-09	51.2	18.7679	56.9	5.62278e-13	51.2	9.08103	18.8	0.0473046	51.2	7.62218	18.8	0.0265931
51.3	18.2016	60.5	3.49994e-09	51.3	18.7737	57	4.65257e-13	51.3	9.05645	18.7	0.0477162	51.3	7.59662	18.7	0.0269629
51.4	18.2092	60.6	3.03033e-09	51.4	18.7795	57.1	3.84606e-13	51.4	9.03186	18.6	0.0481248	51.4	7.57104	18.6	0.0273359
51.5	18.2169	60.7	2.62155e-09	51.5	18.7853	57.2	3.17628e-13	51.5	9.00724	18.5	0.0485301	51.5	7.54544	18.5	0.0277121
51.6	18.2245	60.8	2.26602e-09	51.6	18.7911	57.3	2.62061e-13	51.6	8.98259	18.4	0.0489319	51.6	7.51982	18.4	0.0280914
51.7	18.2321	60.9	1.95708e-09	51.7	18.7969	57.4	2.16005e-13	51.7	8.95793	18.3	0.04933	51.7	7.49417	18.3	0.0284738
51.8	18.2396	61	1.68885e-09	51.8	18.8026	57.5	1.77871e-13	51.8	8.93324	18.2	0.0497242	51.8	7.4685	18.2	0.0288593
51.9	18.2472	61.1	1.45618e-09	51.9	18.8084	57.6	1.46326e-13	51.9	8.90853	18.1	0.0501142	51.9	7.4428	18.1	0.0292478
52	18.2547	61.2	1.25452e-09	52	18.8141	57.7	1.2026e-13	52	8.88379	18	0.0504999	52	7.41708	18	0.0296394
52.1	18.2622	61.3	1.07988e-09	52.1	18.8198	57.8	9.87402e-14	52.1	8.85904	17.9	0.050881	52.1	7.39134	17.9	0.0300338
52.2	18.2697	61.4	9.2879e-10	52.2	18.8255	57.9	8.09926e-14	52.2	8.83426	17.8	0.0512574	52.2	7.36557	17.8	0.0304313
52.3	18.2772	61.5	7.98175e-10	52.3	18.8312	58	6.63703e-14	52.3	8.80945	17.7	0.0516287	52.3	7.33978	17.7	0.0308316
52.4	18.2847	61.6	6.85361e-10	52.4	18.8369	58.1	5.43349e-14	52.4	8.78463	17.6	0.0519947	52.4	7.31397	17.6	0.0312347
52.5	18.2921	61.7	5.88006e-10	52.5	18.8425	58.2	4.44385e-14	52.5	8.75978	17.5	0.0523554	52.5	7.28813	17.5	0.0316407
52.6	18.2995	61.8	5.04063e-10	52.6	18.8481	58.3	3.63092e-14	52.6	8.73491	17.4	0.0527103	52.6	7.26227	17.4	0.0320494
52.7	18.3069	61.9	4.31748e-10	52.7	18.8538	58.4	2.9638e-14	52.7	8.71002	17.3	0.0530593	52.7	7.23639	17.3	0.0324609
52.8	18.3143	62	3.69503e-10	52.8	18.8594	58.5	2.41689e-14	52.8	8.6851	17.2	0.0534021	52.8	7.21048	17.2	0.032875
52.9	18.3216	62.1	3.15972e-10	52.9	18.865	58.6	1.96898e-14	52.9	8.66017	17.1	0.0537385	52.9	7.18455	17.1	0.0332917
53	18.329	62.2	2.69975e-10	53	18.8705	58.7	1.6025e-14	53	8.63521	17	0.0540684	53	7.15859	17	0.033711
53.1	18.3363	62.3	2.30485e-10	53.1	18.8761	58.8	1.30296e-14	53.1	8.61022	16.9	0.0543914	53.1	7.13262	16.9	0.0341327
53.2	18.3436	62.4	1.9661e-10	53.2	18.8816	58.9	1.05838e-14	53.2	8.58522	16.8	0.0547073	53.2	7.10661	16.8	0.0345569
53.3	18.3508	62.5	1.67577e-10	53.3	18.8872	59	8.5886e-15	53.3	8.56019	16.7	0.0550159	53.3	7.08059	16.7	0.0349835
53.4	18.3581	62.6	1.42716e-10	53.4	18.8927	59.1	6.96272e-15	53.4	8.53514	16.6	0.0553169	53.4	7.05454	16.6	0.0354124
53.5	18.3653	62.7	1.21444e-10	53.5	18.8982	59.2	5.63911e-15	53.5	8.51007	16.5	0.0556102	53.5	7.02847	16.5	0.0358436
53.6	18.3725	62.8	1.03259e-10	53.6	18.9036	59.3	4.56263e-15	53.6	8.48497	16.4	0.0558955	53.6	7.00238	16.4	0.0362769
53.7	18.3797	62.9	8.7726e-11	53.7	18.9091	59.4	3.68804e-15	53.7	8.45986	16.3	0.0561725	53.7	6.97626	16.3	0.0367123
53.8	18.3869	63	7.44698e-11	53.8	18.9145	59.5	2.97817e-15	53.8	8.43472	16.2	0.0564411	53.8	6.95012	16.2	0.0371498
53.9	18.394	63.1	6.31659e-11	53.9	18.92	59.6	2.40258e-15	53.9	8.40956	16.1	0.0567011	53.9	6.92395	16.1	0.0375892
54	18.4011	63.2	5.3535e-11	54	18.9254	59.7	1.93633e-15	54	8.38437	16	0.0569521	54	6.89777	16	0.0380305
54.1	18.4082	63.3	4.53363e-11	54.1	18.9308	59.8	1.55904e-15	54.1	8.35917	15.9	0.0571939	54.1	6.87156	15.9	0.0384737
54.2	18.4153	63.4	3.83627e-11	54.2	18.9362	59.9	1.25403e-15	54.2	8.33394	15.8	0.0574265	54.2	6.84532	15.8	0.0389185
54.3	18.4223	63.5	3.24361e-11	54.3	18.9415	60	1.00771e-15	54.3	8.30869	15.7	0.0576494	54.3	6.81907	15.7	0.039365
54.4	18.4294	63.6	2.74034e-11	54.4	18.9469	60.1	8.08973e-16	54.4	8.28341	15.6	0.0578626	54.4	6.79279	15.6	0.039813
54.5	18.4364	63.7	2.31334e-11	54.5	18.9522	60.2	6.48798e-16	54.5	8.25812	15.5	0.0580657	54.5	6.76648	15.5	0.0402624
54.6	18.4434	63.8	1.95134e-11	54.6	18.9575	60.3	5.19828e-16	54.6	8.2328	15.4	0.0582587	54.6	6.74016	15.4	0.0407133
54.7	18.4503	63.9	1.64471e-11	54.7	18.9628	60.4	4.16088e-16	54.7	8.20746	15.3	0.0584413	54.7	6.71381	15.3	0.0411654
54.8	18.4573	64	1.38518e-11	54.8	18.9681	60.5	3.32725e-16	54.8	8.1821	15.2	0.0586132	54.8	6.68744	15.2	0.0416186
54.9	18.4642	64.1	1.16571e-11	54.9	18.9734	60.6	2.65805e-16	54.9	8.15672	15.1	0.0587743	54.9	6.66104	15.1	0.042073
55	18.4711	64.2	9.8025e-12	55	18.9786	60.7	2.12136e-16	55	8.13131	15	0.0589245	55	6.63462	15	0.0425283
55.1	18.478	64.3	8.23667e-12	55.1	18.9838	60.8	1.69139e-16	55.1	8.10588	14.9	0.0590634	55.1	6.60818	14.9	0.0429845
55.2	18.4848	64.4	6.9157e-12	55.2	18.9891	60.9	1.34726e-16	55.2	8.08043	14.8	0.059191	55.2	6.58172	14.8	0.0434414
55.3	18.4917	64.5	5.80218e-12	55.3	18.9943	61	1.07209e-16	55.3	8.05496	14.7	0.059307	55.3	6.55523	14.7	0.0438989
55.4	18.4985	64.6	4.86428e-12	55.4	18.9994	61.1	8.52301e-17	55.4	8.02947	14.6	0.0594112	55.4	6.52872	14.6	0.044357
55.5	18.5053	64.7	4.07493e-12	55.5	19.0046	61.2	6.76911e-17	55.5	8.00395	14.5	0.0595036	55.5	6.50219	14.5	0.0448156
55.6	18.512	64.8	3.41113e-12	55.6	19.0097	61.3	5.37091e-17	55.6	7.97841	14.4	0.0595839	55.6	6.47564	14.4	0.0452744
55.7	18.5187	64.9	2.85335e-12	55.7	19.0149	61.4	4.25739e-17	55.7	7.95286	14.3	0.059652	55.7	6.44906	14.3	0.0457333
55.8	18.5255	65	2.38502e-12	55.8	19.02	61.5	3.37146e-17	55.8	7.92727	14.2	0.0597078	55.8	6.42246	14.2	0.0461924
55.9	18.5321	65.1	1.9921e-12	55.9	19.0251	61.6	2.66731e-17	55.9	7.90167	14.1	0.059751	55.9	6.39583	14.1	0.0466514
56	18.5388	65.2	1.6627e-12	56	19.0302	61.7	2.10818e-17	56	7.87605	14	0.0597817	56	6.36919	14	0.0471101
56.1	18.5454	65.3	1.38677e-12	56.1	19.0352	61.8	1.66466e-17	56.1	7.8504	13.9	0.0597995	56.1	6.34252	13.9	0.0475686
56.2	18.5521	65.4	1.1558e-12	56.2	19.0403	61.9	1.31318e-17	56.2	7.82473	13.8	0.0598045	56.2	6.31583	13.8	0.0480265
56.3	18.5587	65.5	9.62612e-13	56.3	19.0453	62	1.03491e-17	56.3	7.79904	13.7	0.0597964	56.3	6.28911	13.7	0.0484839
56.4	18.5652	65.6	8.01151e-13	56.4	19.0503	62.1	8.14831e-18	56.4	7.77333	13.6	0.0597753	56.4	6.26237	13.6	0.0489406
56.5	18.5718	65.7	6.66306e-13	56.5	19.0553	62.2	6.40937e-18	56.5	7.74759	13.5	0.059741	56.5	6.23562	13.5	0.0493963
56.6	18.5783	65.8	5.53772e-13	56.6	19.0603	62.3	5.03672e-18	56.6	7.72184	13.4	0.0596934	56.6	6.20883	13.4	0.0498511
56.7	18.5848	65.9	4.59928e-13	56.7	19.0652	62.4	3.95427e-18	56.7	7.69606	13.3	0.0596325	56.7	6.18203	13.3	0.0503047
56.8	18.5912	66	3.81726e-13	56.8	19.0702	62.5	3.10149e-18	56.8	7.67026	13.2	0.0595581	56.8	6.1552	13.2	0.050757
56.9	18.5977	66.1	3.16607e-13	56.9	19.0751	62.6	2.43031e-18	56.9	7.64444	13.1	0.0594703	56.9	6.12835	13.1	0.0512078
57	18.6041	66.2	2.6242e-13	57	19.08	62.7	1.90257e-18	57	7.61859	13	0.0593689	57	6.10148	13	0.0516571
57.1	18.6105	66.3	2.17363e-13	57.1	19.0849	62.8	1.48802e-18	57.1	7.59273	12.9	0.0592539	57.1	6.07458	12.9	0.0521046
57.2	18.6169	66.4	1.79925e-13	57.2	19.0897	62.9	1.1627e-18	57.2	7.56684	12.8	0.0591254	57.2	6.04766	12.8	0.0525502
57.3	18.6232	66.5	1.48837e-13	57.3	19.0946	63	9.07649e-19	57.3	7.54094	12.7	0.0589832	57.3	6.02072	12.7	0.0529937
57.4	18.6295	66.6	1.23042e-13	57.4	19.0994	63.1	7.0788e-19	57.4	7.51501	12.6	0.0588274	57.4	5.99376	12.6	0.053435
57.5	18.6358	66.7	1.01653e-13	57.5	19.1042	63.2	5.51562e-19	57.5	7.48906	12.5	0.058658	57.5	5.96678	12.5	0.0538739
57.6	18.6421	66.8	8.39291e-14	57.6	19.109	63.3	4.29362e-19	57.6	7.46308	12.4	0.058475	57.6	5.93977	12.4	0.0543103
57.7	18.6483	66.9	6.92525e-14	57.7	19.1138	63.4	3.33924e-19	57.7	7.43709	12.3	0.0582783	57.7	5.91274	12.3	0.0547439
57.8	18.6545	67	5.71073e-14	57.8	19.1185	63.5	2.59459e-19	57.8	7.41107	12.2	0.0580681	57.8	5.88569	12.2	0.0551747
57.9	18.6607	67.1	4.70636e-14	57.9	19.1233	63.6	2.01413e-19	57.9	7.38504	12.1	0.0578444	57.9	5.85861	12.1	0.0556025
58	18.6669	67.2	3.87631e-14	58	19.128	63.7	1.56209e-19	58	7.35898	12	0.0576073	58	5.83152	12	0.0560271
58.1	18.673	67.3	3.19077e-14	58.1	19.1327	63.8	1.21039e-19	58.1	7.3329	11.9	0.0573567	58.1	5.8044	11.9	0.0564483
58.2	18.6791	67.4	2.62494e-14	58.2	19.1374	63.9	9.37009e-20	58.2	7.3068	11.8	0.0570928	58.2	5.77725	11.8	0.0568659
58.3	18.6852	67.5	2.15821e-14	58.3	19.142	64	7.24714e-20	58.3	7.28067	11.7	0.0568157	58.3	5.75009	11.7	0.0572799
58.4	18.6912	67.6	1.77347e-14	58.4	19.1467	64.1	5.60008e-20	58.4	7.25453	11.6	0.0565255	58.4	5.7229	11.6	0.05769
58.5	18.6972	67.7	1.45651e-14	58.5	19.1513	64.2	4.32342e-20	58.5	7.22836	11.5	0.0562223	58.5	5.6957	11.5	0.058096
58.6	18.7032	67.8	1.19554e-14	58.6	19.1559	64.3	3.33479e-20	58.6	7.20218	11.4	0.0559062	58.6	5.66847	11.4	0.0584978
58.7	18.7092	67.9	9.808e-15	58.7	19.1605	64.4	2.56991e-20	58.7	7.17597	11.3	0.0555773	58.7	5.64121	11.3	0.0588951
58.8	18.7151	68	8.04207e-15	58.8	19.1651	64.5	1.97869e-20	58.8	7.14974	11.2	0.0552358	58.8	5.61394	11.2	0.059288
58.9	18.7211	68.1	6.59067e-15	58.9	19.1696	64.6	1.52213e-20	58.9	7.12349	11.1	0.0548818	58.9	5.58664	11.1	0.059676
59	18.7269	68.2	5.39847e-15	59	19.1741	64.7	1.16987e-20	59	7.09721	11	0.0545156	59	5.55932	11	0.0600591
59.1	18.7328	68.3	4.41971e-15	59.1	19.1787	64.8	8.98335e-21	59.1	7.07092	10.9	0.0541372	59.1	5.53198	10.9	0.0604372
59.2	18.7386	68.4	3.61664e-15	59.2	19.1831	64.9	6.89219e-21	59.2	7.04461	10.8	0.053747	59.2	5.50462	10.8	0.0608099
59.3	18.7444	68.5	2.95807e-15	59.3	19.1876	65	5.28318e-21	59.3	7.01827	10.7	0.053345	59.3	5.47723	10.7	0.0611772
59.4	18.7502	68.6	2.41828e-15	59.4	19.1921	65.1	4.04626e-21	59.4	6.99191	10.6	0.0529315	59.4	5.44982	10.6	0.0615389
59.5	18.7559	68.7	1.97609e-15	59.5	19.1965	65.2	3.09624e-21	59.5	6.96553	10.5	0.0525067	59.5	5.42239	10.5	0.0618947
59.6	18.7616	68.8	1.61403e-15	59.6	19.2009	65.3	2.36723e-21	59.6	6.93913	10.4	0.0520708	59.6	5.39494	10.4	0.0622446
59.7	18.7673	68.9	1.31774e-15	59.7	19.2053	65.4	1.80831e-21	59.7	6.91271	10.3	0.0516242	59.7	5.36747	10.3	0.0625883
59.8	18.773	69	1.07537e-15	59.8	19.2097	65.5	1.38017e-21	59.8	6.88627	10.2	0.0511669	59.8	5.33997	10.2	0.0629257
59.9	18.7786	69.1	8.77226e-16	59.9	19.214	65.6	1.05251e-21	59.9	6.85981	10.1	0.0506994	59.9	5.31245	10.1	0.0632566
60	18.7842	69.2	7.153e-16	60	19.2184	65.7	8.01952e-22	60	6.83332	10	0.0502218	60	5.28491	10	0.0635807
60.1	18.7898	69.3	5.83036e-16	60.1	19.2227	65.8	6.1053e-22	60.1	6.80682	9.9	0.0497345	60.1	5.25735	9.9	0.0638981
60.2	18.7953	69.4	4.75048e-16	60.2	19.227	65.9	4.64411e-22	60.2	6.78029	9.8	0.0492377	60.2	5.22977	9.8	0.0642084
60.3	18.8008	69.5	3.8692e-16	60.3	19.2312	66	3.52969e-22	60.3	6.75374	9.7	0.0487317	60.3	5.20216	9.7	0.0645115
60.4	18.8063	69.6	3.1503e-16	60.4	19.2355	66.1	2.68048e-22	60.4	6.72718	9.6	0.0482168	60.4	5.17453	9.6	0.0648073
60.5	18.8117	69.7	2.56409e-16	60.5	19.2397	66.2	2.03391e-22	60.5	6.70059	9.5	0.0476934	60.5	5.14688	9.5	0.0650955
60.6	18.8171	69.8	2.08628e-16	60.6	19.2439	66.3	1.54205e-22	60.6	6.67397	9.4	0.0471618	60.6	5.11921	9.4	0.0653761
60.7	18.8225	69.9	1.69697e-16	60.7	19.2481	66.4	1.16818e-22	60.7	6.64734	9.3	0.0466222	60.7	5.09152	9.3	0.0656488
60.8	18.8279			60.8	19.2523	66.5	8.84252e-23	60.8	6.62069	9.2	0.046075	60.8	5.0638	9.2	0.0659135
60.9	18.8332			60.9	19.2564	66.6	6.68797e-23	60.9	6.59402	9.1	0.0455207	60.9	5.03607	9.1	0.06617
61	18.8385			61	19.2606	66.7	5.05438e-23	61	6.56732	9	0.0449594	61	5.00831	9	0.0664182
61.1	18.8437			61.1	19.2647	66.8	3.81681e-23	61.1	6.54061	8.9	0.0443916	61.1	4.98053	8.9	0.0666578
61.2	18.8489			61.2	19.2687	66.9	2.88001e-23	61.2	6.51387	8.8	0.0438175	61.2	4.95273	8.8	0.0668889
61.3	18.8541			61.3	19.2728	67	2.17146e-23	61.3	6.48711	8.7	0.0432377	61.3	4.9249	8.7	0.0671112
61.4	18.8593			61.4	19.2769	67.1	1.63597e-23	61.4	6.46034	8.6	0.0426524	61.4	4.89706	8.6	0.0673245
61.5	18.8644			61.5	19.2809	67.2	1.2316e-23	61.5	6.43354	8.5	0.042062	61.5	4.86919	8.5	0.0675288
61.6	18.8695			61.6	19.2849	67.3	9.26476e-24	61.6	6.40672	8.4	0.0414669	61.6	4.8413	8.4	0.0677239
61.7	18.8746			61.7	19.2888	67.4	6.96426e-24	61.7	6.37988	8.3	0.0408674	61.7	4.81339	8.3	0.0679096
61.8	18.8796			61.8	19.2928	67.5	5.23111e-24	61.8	6.35301	8.2	0.0402639	61.8	4.78546	8.2	0.0680858
61.9	18.8846			61.9	19.2967	67.6	3.92639e-24	61.9	6.32613	8.1	0.0396569	61.9	4.75751	8.1	0.0682524
62	18.8896			62	19.3006	67.7	2.94494e-24	62	6.29923	8	0.0390466	62	4.72953	8	0.0684093
62.1	18.8945			62.1	19.3045	67.8	2.20723e-24	62.1	6.27231	7.9	0.0384335	62.1	4.70153	7.9	0.0685563
62.2	18.8994			62.2	19.3084	67.9	1.65314e-24	62.2	6.24536	7.8	0.0378179	62.2	4.67351	7.8	0.0686934
62.3	18.9043			62.3	19.3122	68	1.23727e-24	62.3	6.2184	7.7	0.0372003	62.3	4.64547	7.7	0.0688203
62.4	18.9091			62.4	19.3161	68.1	9.25371e-25	62.4	6.19141	7.6	0.0365809	62.4	4.61741	7.6	0.0689371
62.5	18.9139			62.5	19.3199	68.2	6.9162e-25	62.5	6.1644	7.5	0.0359602	62.5	4.58933	7.5	0.0690436
62.6	18.9186			62.6	19.3236	68.3	5.16563e-25	62.6	6.13738	7.4	0.0353386	62.6	4.56123	7.4	0.0691397
62.7	18.9233			62.7	19.3274	68.4	3.85554e-25	62.7	6.11033	7.3	0.0347164	62.7	4.5331	7.3	0.0692253
62.8	18.928			62.8	19.3311	68.5	2.8758e-25	62.8	6.08326	7.2	0.034094	62.8	4.50495	7.2	0.0693003
62.9	18.9327			62.9	19.3348	68.6	2.14361e-25	62.9	6.05617	7.1	0.0334718	62.9	4.47678	7.1	0.0693646
63	18.9373			63	19.3385	68.7	1.5968e-25	63	6.02906	7	0.0328501	63	4.44859	7	0.0694182
63.1	18.9419			63.1	19.3422	68.8	1.18871e-25	63.1	6.00193	6.9	0.0322293	63.1	4.42038	6.9	0.0694609
63.2	18.9464			63.2	19.3458	68.9	8.84356e-26	63.2	5.97478	6.8	0.0316098	63.2	4.39215	6.8	0.0694928
63.3	18.9509			63.3	19.3494	69	6.57517e-26	63.3	5.94761	6.7	0.0309918	63.3	4.36389	6.7	0.0695137
63.4	18.9554			63.4	19.353	69.1	4.88562e-26	63.4	5.92042	6.6	0.0303758	63.4	4.33562	6.6	0.0695236
63.5	18.9598			63.5	19.3566	69.2	3.62801e-26	63.5	5.89321	6.5	0.0297621	63.5	4.30732	6.5	0.0695225
63.6	18.9642			63.6	19.3601	69.3	2.69251e-26	63.6	5.86597	6.4	0.029151	63.6	4.279	6.4	0.0695102
63.7	18.9686			63.7	19.3637	69.4	1.99706e-26	63.7	5.83872	6.3	0.0285429	63.7	4.25066	6.3	0.0694868
63.8	18.9729			63.8	19.3672	69.5	1.48038e-26	63.8	5.81145	6.2	0.027938	63.8	4.2223	6.2	0.0694522
63.9	18.9772			63.9	19.3706	69.6	1.09675e-26	63.9	5.78415	6.1	0.0273367	63.9	4.19392	6.1	0.0694063
64	18.9814			64	19.3741	69.7	8.12086e-27	64	5.75684	6	0.0267393	64	4.16551	6	0.0693493
64.1	18.9856			64.1	19.3775	69.8	6.00974e-27	64.1	5.7295	5.9	0.026146	64.1	4.13709	5.9	0.0692809
64.2	18.9898			64.2	19.3809	69.9	4.44503e-27	64.2	5.70215	5.8	0.0255573	64.2	4.10864	5.8	0.0692013
64.3	18.9939			64.3	19.3843			64.3	5.67477	5.7	0.0249732	64.3	4.08018	5.7	0.0691105
64.4	18.998			64.4	19.3876			64.4	5.64737	5.6	0.0243942	64.4	4.05169	5.6	0.0690083
64.5	19.0021			64.5	19.3909			64.5	5.61996	5.5	0.0238205	64.5	4.02318	5.5	0.0688949
64.6	19.0061			64.6	19.3942			64.6	5.59252	5.4	0.0232523	64.6	3.99465	5.4	0.0687703
64.7	19.01			64.7	19.3975			64.7	5.56506			64.7	3.9661	5.3	0.0686344
64.8	19.014			64.8	19.4008			64.8	5.53759			64.8	3.93752	5.2	0.0684873
64.9	19.0178			64.9	19.404			64.9	5.51009			64.9	3.90893	5.1	0.0683291
65	19.0217			65	19.4072			65	5.48257			65	3.88031	5	0.0681597
65.1	19.0255			65.1	19.4103			65.1	5.45503			65.1	3.85168	4.9	0.0679793
65.2	19.0292			65.2	19.4135			65.2	5.42747			65.2	3.82302	4.8	0.0677878
65.3	19.033			65.3	19.4166			65.3	5.39989			65.3	3.79434	4.7	0.0675853
65.4	19.0366			65.4	19.4197			65.4	5.37229			65.4	3.76564	4.6	0.067372
65.5	19.0403			65.5	19.4228			65.5	5.34468			65.5	3.73692	4.5	0.0671478
65.6	19.0438			65.6	19.4258			65.6	5.31704			65.6	3.70818	4.4	0.0669129
65.7	19.0474			65.7	19.4288			65.7	5.28938			65.7	3.67942	4.3	0.0666673
65.8	19.0509			65.8	19.4318			65.8	5.2617			65.8	3.65063	4.2	0.0664111
65.9	19.0543			65.9	19.4347			65.9	5.234			65.9	3.62183	4.1	0.0661444
66	19.0578			66	19.4377			66	5.20628			66	3.593	4	0.0658674
66.1	19.0611			66.1	19.4406			66.1	5.17854			66.1	3.56416	3.9	0.0655801
66.2	19.0644			66.2	19.4435			66.2	5.15078			66.2	3.53529	3.8	0.0652827
66.3	19.0677			66.3	19.4463			66.3	5.123			66.3	3.5064	3.7	0.0649752
66.4	19.0709			66.4	19.4491			66.4	5.0952			66.4	3.47749	3.6	0.0646578
66.5	19.0741			66.5	19.4519			66.5	5.06738			66.5	3.44856	3.5	0.0643306
66.6	19.0772			66.6	19.4547			66.6	5.03954			66.6	3.41961
66.7	19.0803			66.7	19.4574			66.7	5.01167			66.7	3.39064
66.8	19.0834			66.8	19.4601			66.8	4.98379			66.8	3.36165
66.9	19.0863			66.9	19.4628			66.9	4.95589			66.9	3.33264
67	19.0893			67	19.4654			67	4.92797			67	3.3036
67.1	19.0922			67.1	19.468			67.1	4.90003			67.1	3.27455
67.2	19.095			67.2	19.4706			67.2	4.87207			67.2	3.24547
67.3	19.0978			67.3	19.4732			67.3	4.84409			67.3	3.21638
67.4	19.1005			67.4	19.4757			67.4	4.81609			67.4	3.18726
67.5	19.1032			67.5	19.4782			67.5	4.78807			67.5	3.15812
67.6	19.1058			67.6	19.4807			67.6	4.76003			67.6	3.12897
67.7	19.1084			67.7	19.4831			67.7	4.73197			67.7	3.09979
67.8	19.1109			67.8	19.4855			67.8	4.70389			67.8	3.07059
67.9	19.1134			67.9	19.4879			67.9	4.6758			67.9	3.04137
68	19.1158			68	19.4902			68	4.64768			68	3.01213
68.1	19.1182			68.1	19.4925			68.1	4.61954			68.1	2.98287
68.2	19.1205			68.2	19.4948			68.2	4.59138			68.2	2.95358
68.3	19.1227			68.3	19.4971			68.3	4.5632			68.3	2.92428
68.4	19.1249			68.4	19.4993			68.4	4.535			68.4	2.89496
68.5	19.1271			68.5	19.5015			68.5	4.50678			68.5	2.86562
68.6	19.1291			68.6	19.5036			68.6	4.47855			68.6	2.83625
68.7	19.1312			68.7	19.5057			68.7	4.45029			68.7	2.80687
68.8	19.1331			68.8	19.5078			68.8	4.42201			68.8	2.77746
68.9	19.135			68.9	19.5098			68.9	4.39372			68.9	2.74804
69	19.1369			69	19.5119			69	4.3654			69	2.71859
69.1	19.1386			69.1	19.5138			69.1	4.33706			69.1	2.68913
69.2	19.1403			69.2	19.5158			69.2	4.30871			69.2	2.65964
69.3	19.142			69.3	19.5177			69.3	4.28033			69.3	2.63013
69.4	19.1436			69.4	19.5196			69.4	4.25194			69.4	2.6006
69.5	19.1451			69.5	19.5214			69.5	4.22352			69.5	2.57106
69.6	19.1466			69.6	19.5232			69.6	4.19509			69.6	2.54149
69.7	19.148			69.7	19.525			69.7	4.16663			69.7	2.5119
69.8	19.1493			69.8	19.5267			69.8	4.13816			69.8	2.48229
69.9	19.1505			69.9	19.5284			69.9	4.10967			69.9	2.45266
70	19.1517			70	19.5301			70	4.08116			70	2.42301
