# Supplementary material for: The ribosome modulates folding inside the ribosomal exit tunnel
Source: Commun Biol. 2021 May 5;4:523. doi: 10.1038/s42003-021-02055-8 (PMC8100117; doi:10.1038/s42003-021-02055-8)
Supplement: Supplementary file 6 — Supplementary Data 5 [file 42003_2021_2055_MOESM6_ESM.xlsx]

## Sheet: Supplementary Figure S7
Unfolding F L=26	lnk_unfolding L=26	Unfolding F L=26	P_unfolding L=26	Unfolding F L=34	lnk_unfolding L=34	Unfolding F L=34	P_unfolding L=34	Folding F L=26	lnk_folding L=26	Folding F L=26	P_folding L=26	Folding F L=34	lnk_folding L=34	Folding F L=34	P_folding L=34
0	15.2437	0.1	0.0422132	0	15.1256	0.1	0.0375183	0	18.6879	69.9	6.91267e-15	0	19.4248	69.9	2.47403e-09
0.1	15.2532	0.2	0.0424367	0.1	15.1349	0.2	0.0377287	0.1	18.682	69.8	7.4107e-15	0.1	19.4205	69.8	2.58534e-09
0.2	15.2628	0.3	0.0426595	0.2	15.1443	0.3	0.0379389	0.2	18.6757	69.7	7.94424e-15	0.2	19.4159	69.7	2.70158e-09
0.3	15.2723	0.4	0.0428816	0.3	15.1537	0.4	0.0381489	0.3	18.6689	69.6	8.51577e-15	0.3	19.4111	69.6	2.82295e-09
0.4	15.2818	0.5	0.0431029	0.4	15.1631	0.5	0.0383587	0.4	18.6617	69.5	9.12798e-15	0.4	19.4061	69.5	2.9497e-09
0.5	15.2913	0.6	0.0433233	0.5	15.1724	0.6	0.0385683	0.5	18.6541	69.4	9.78372e-15	0.5	19.4009	69.4	3.08203e-09
0.6	15.3008	0.7	0.0435428	0.6	15.1818	0.7	0.0387775	0.6	18.6461	69.3	1.04861e-14	0.6	19.3955	69.3	3.22021e-09
0.7	15.3104	0.8	0.0437615	0.7	15.1912	0.8	0.0389865	0.7	18.6377	69.2	1.12383e-14	0.7	19.3898	69.2	3.36448e-09
0.8	15.3199	0.9	0.0439791	0.8	15.2005	0.9	0.0391951	0.8	18.6289	69.1	1.20439e-14	0.8	19.3839	69.1	3.5151e-09
0.9	15.3294	1	0.0441957	0.9	15.2099	1	0.0394033	0.9	18.6198	69	1.29066e-14	0.9	19.3778	69	3.67236e-09
1	15.3389	1.1	0.0444113	1	15.2193	1.1	0.0396111	1	18.6103	68.9	1.38305e-14	1	19.3716	68.9	3.83653e-09
1.1	15.3484	1.2	0.0446258	1.1	15.2286	1.2	0.0398184	1.1	18.6005	68.8	1.48197e-14	1.1	19.3651	68.8	4.00793e-09
1.2	15.3579	1.3	0.0448391	1.2	15.238	1.3	0.0400253	1.2	18.5903	68.7	1.5879e-14	1.2	19.3584	68.7	4.18685e-09
1.3	15.3674	1.4	0.0450513	1.3	15.2474	1.4	0.0402317	1.3	18.5798	68.6	1.70131e-14	1.3	19.3515	68.6	4.37362e-09
1.4	15.3768	1.5	0.0452622	1.4	15.2567	1.5	0.0404375	1.4	18.569	68.5	1.82274e-14	1.4	19.3444	68.5	4.56859e-09
1.5	15.3863	1.6	0.0454719	1.5	15.2661	1.6	0.0406428	1.5	18.5579	68.4	1.95274e-14	1.5	19.3372	68.4	4.7721e-09
1.6	15.3958	1.7	0.0456802	1.6	15.2755	1.7	0.0408474	1.6	18.5464	68.3	2.0919e-14	1.6	19.3298	68.3	4.98452e-09
1.7	15.4053	1.8	0.0458871	1.7	15.2848	1.8	0.0410514	1.7	18.5347	68.2	2.24088e-14	1.7	19.3221	68.2	5.20624e-09
1.8	15.4147	1.9	0.0460927	1.8	15.2942	1.9	0.0412547	1.8	18.5226	68.1	2.40034e-14	1.8	19.3143	68.1	5.43766e-09
1.9	15.4242	2	0.0462967	1.9	15.3036	2	0.0414573	1.9	18.5102	68	2.57103e-14	1.9	19.3064	68	5.67919e-09
2	15.4337	2.1	0.0464993	2	15.313	2.1	0.0416591	2	18.4976	67.9	2.75373e-14	2	19.2982	67.9	5.93126e-09
2.1	15.4431	2.2	0.0467003	2.1	15.3223	2.2	0.0418601	2.1	18.4847	67.8	2.94926e-14	2.1	19.2899	67.8	6.19433e-09
2.2	15.4526	2.3	0.0468997	2.2	15.3317	2.3	0.0420603	2.2	18.4715	67.7	3.15852e-14	2.2	19.2815	67.7	6.46888e-09
2.3	15.462	2.4	0.0470974	2.3	15.3411	2.4	0.0422596	2.3	18.458	67.6	3.38246e-14	2.3	19.2728	67.6	6.75538e-09
2.4	15.4715	2.5	0.0472934	2.4	15.3504	2.5	0.042458	2.4	18.4442	67.5	3.6221e-14	2.4	19.264	67.5	7.05435e-09
2.5	15.4809	2.6	0.0474877	2.5	15.3598	2.6	0.0426555	2.5	18.4302	67.4	3.87853e-14	2.5	19.2551	67.4	7.36632e-09
2.6	15.4904	2.7	0.0476802	2.6	15.3692	2.7	0.0428519	2.6	18.416	67.3	4.15291e-14	2.6	19.2459	67.3	7.69186e-09
2.7	15.4998	2.8	0.0478708	2.7	15.3785	2.8	0.0430474	2.7	18.4014	67.2	4.44648e-14	2.7	19.2367	67.2	8.03154e-09
2.8	15.5092	2.9	0.0480595	2.8	15.3879	2.9	0.0432418	2.8	18.3866	67.1	4.76057e-14	2.8	19.2272	67.1	8.38595e-09
2.9	15.5186	3	0.0482462	2.9	15.3973	3	0.043435	2.9	18.3716	67	5.0966e-14	2.9	19.2177	67	8.75574e-09
3	15.5281	3.1	0.048431	3	15.4066	3.1	0.0436271	3	18.3563	66.9	5.45608e-14	3	19.2079	66.9	9.14154e-09
3.1	15.5375	3.2	0.0486136	3.1	15.416	3.2	0.043818	3.1	18.3408	66.8	5.84062e-14	3.1	19.1981	66.8	9.54405e-09
3.2	15.5469	3.3	0.0487942	3.2	15.4254	3.3	0.0440077	3.2	18.3251	66.7	6.25196e-14	3.2	19.188	66.7	9.96398e-09
3.3	15.5563	3.4	0.0489726	3.3	15.4347	3.4	0.0441961	3.3	18.3091	66.6	6.69194e-14	3.3	19.1779	66.6	1.04021e-08
3.4	15.5657	3.5	0.0491488	3.4	15.4441	3.5	0.0443832	3.4	18.2929	66.5	7.16252e-14	3.4	19.1676	66.5	1.08591e-08
3.5	15.5751	3.6	0.0493227	3.5	15.4535	3.6	0.0445689	3.5	18.2764	66.4	7.66582e-14	3.5	19.1571	66.4	1.13358e-08
3.6	15.5845	3.7	0.0494942	3.6	15.4629	3.7	0.0447532	3.6	18.2597	66.3	8.20409e-14	3.6	19.1465	66.3	1.18331e-08
3.7	15.5939	3.8	0.0496634	3.7	15.4722	3.8	0.044936	3.7	18.2428	66.2	8.77971e-14	3.7	19.1358	66.2	1.23518e-08
3.8	15.6033	3.9	0.0498302	3.8	15.4816	3.9	0.0451174	3.8	18.2257	66.1	9.39525e-14	3.8	19.1249	66.1	1.28928e-08
3.9	15.6127	4	0.0499945	3.9	15.491	4	0.0452972	3.9	18.2084	66	1.00535e-13	3.9	19.1139	66	1.34572e-08
4	15.6221	4.1	0.0501562	4	15.5003	4.1	0.0454754	4	18.1908	65.9	1.07572e-13	4	19.1028	65.9	1.40458e-08
4.1	15.6314	4.2	0.0503154	4.1	15.5097	4.2	0.045652	4.1	18.1731	65.8	1.15097e-13	4.1	19.0916	65.8	1.46597e-08
4.2	15.6408	4.3	0.0504719	4.2	15.5191	4.3	0.0458268	4.2	18.1551	65.7	1.23142e-13	4.2	19.0802	65.7	1.52999e-08
4.3	15.6502	4.4	0.0506257	4.3	15.5284	4.4	0.046	4.3	18.1369	65.6	1.31743e-13	4.3	19.0686	65.6	1.59676e-08
4.4	15.6595	4.5	0.0507768	4.4	15.5378	4.5	0.0461714	4.4	18.1185	65.5	1.40937e-13	4.4	19.057	65.5	1.66639e-08
4.5	15.6689	4.6	0.050925	4.5	15.5472	4.6	0.0463409	4.5	18.1	65.4	1.50766e-13	4.5	19.0452	65.4	1.73901e-08
4.6	15.6783	4.7	0.0510704	4.6	15.5565	4.7	0.0465086	4.6	18.0812	65.3	1.61272e-13	4.6	19.0333	65.3	1.81473e-08
4.7	15.6876	4.8	0.0512128	4.7	15.5659	4.8	0.0466743	4.7	18.0622	65.2	1.72502e-13	4.7	19.0213	65.2	1.89369e-08
4.8	15.697	4.9	0.0513523	4.8	15.5753	4.9	0.0468381	4.8	18.043	65.1	1.84504e-13	4.8	19.0092	65.1	1.97602e-08
4.9	15.7063	5	0.0514888	4.9	15.5846	5	0.0469999	4.9	18.0236	65	1.97331e-13	4.9	18.9969	65	2.06187e-08
5	15.7156	5.1	0.0516221	5	15.594	5.1	0.0471596	5	18.0041	64.9	2.1104e-13	5	18.9845	64.9	2.15138e-08
5.1	15.725	5.2	0.0517523	5.1	15.6034	5.2	0.0473171	5.1	17.9843	64.8	2.2569e-13	5.1	18.972	64.8	2.2447e-08
5.2	15.7343	5.3	0.0518794	5.2	15.6127	5.3	0.0474725	5.2	17.9644	64.7	2.41345e-13	5.2	18.9594	64.7	2.342e-08
5.3	15.7436	5.4	0.0520032	5.3	15.6221	5.4	0.0476257	5.3	17.9443	64.6	2.58073e-13	5.3	18.9467	64.6	2.44344e-08
5.4	15.753	5.5	0.0521236	5.4	15.6315	5.5	0.0477766	5.4	17.924	64.5	2.75946e-13	5.4	18.9338	64.5	2.5492e-08
5.5	15.7623	5.6	0.0522407	5.5	15.6409	5.6	0.0479252	5.5	17.9035	64.4	2.95042e-13	5.5	18.9208	64.4	2.65944e-08
5.6	15.7716	5.7	0.0523544	5.6	15.6502	5.7	0.0480715	5.6	17.8828	64.3	3.15444e-13	5.6	18.9078	64.3	2.77437e-08
5.7	15.7809	5.8	0.0524647	5.7	15.6596	5.8	0.0482152	5.7	17.8619	64.2	3.3724e-13	5.7	18.8946	64.2	2.89417e-08
5.8	15.7902	5.9	0.0525714	5.8	15.669	5.9	0.0483566	5.8	17.8409	64.1	3.60524e-13	5.8	18.8813	64.1	3.01905e-08
5.9	15.7995	6	0.0526745	5.9	15.6783	6	0.0484954	5.9	17.8197	64	3.85396e-13	5.9	18.8679	64	3.14922e-08
6	15.8088	6.1	0.052774	6	15.6877	6.1	0.0486316	6	17.7983	63.9	4.11963e-13	6	18.8543	63.9	3.28489e-08
6.1	15.8181	6.2	0.0528698	6.1	15.6971	6.2	0.0487652	6.1	17.7768	63.8	4.40339e-13	6.1	18.8407	63.8	3.42631e-08
6.2	15.8274	6.3	0.0529619	6.2	15.7064	6.3	0.0488961	6.2	17.755	63.7	4.70646e-13	6.2	18.8269	63.7	3.57369e-08
6.3	15.8367	6.4	0.0530502	6.3	15.7158	6.4	0.0490242	6.3	17.7332	63.6	5.03014e-13	6.3	18.8131	63.6	3.7273e-08
6.4	15.846	6.5	0.0531346	6.4	15.7252	6.5	0.0491496	6.4	17.7111	63.5	5.37581e-13	6.4	18.7991	63.5	3.88739e-08
6.5	15.8553	6.6	0.0532152	6.5	15.7345	6.6	0.0492722	6.5	17.6889	63.4	5.74493e-13	6.5	18.7851	63.4	4.05423e-08
6.6	15.8645	6.7	0.0532918	6.6	15.7439	6.7	0.0493918	6.6	17.6665	63.3	6.1391e-13	6.6	18.7709	63.3	4.22809e-08
6.7	15.8738	6.8	0.0533644	6.7	15.7533	6.8	0.0495085	6.7	17.6439	63.2	6.55997e-13	6.7	18.7566	63.2	4.40926e-08
6.8	15.8831	6.9	0.0534329	6.8	15.7626	6.9	0.0496222	6.8	17.6212	63.1	7.00935e-13	6.8	18.7423	63.1	4.59805e-08
6.9	15.8923	7	0.0534974	6.9	15.772	7	0.0497329	6.9	17.5983	63	7.48912e-13	6.9	18.7278	63	4.79478e-08
7	15.9016	7.1	0.0535577	7	15.7814	7.1	0.0498404	7	17.5753	62.9	8.00133e-13	7	18.7132	62.9	4.99976e-08
7.1	15.9108	7.2	0.0536138	7.1	15.7908	7.2	0.0499448	7.1	17.5521	62.8	8.54814e-13	7.1	18.6985	62.8	5.21333e-08
7.2	15.9201	7.3	0.0536656	7.2	15.8001	7.3	0.050046	7.2	17.5287	62.7	9.13186e-13	7.2	18.6838	62.7	5.43586e-08
7.3	15.9293	7.4	0.0537131	7.3	15.8095	7.4	0.0501439	7.3	17.5052	62.6	9.75493e-13	7.3	18.6689	62.6	5.6677e-08
7.4	15.9386	7.5	0.0537563	7.4	15.8189	7.5	0.0502385	7.4	17.4815	62.5	1.042e-12	7.4	18.6539	62.5	5.90924e-08
7.5	15.9478	7.6	0.0537951	7.5	15.8282	7.6	0.0503298	7.5	17.4577	62.4	1.11298e-12	7.5	18.6388	62.4	6.16088e-08
7.6	15.9571	7.7	0.0538295	7.6	15.8376	7.7	0.0504176	7.6	17.4337	62.3	1.18874e-12	7.6	18.6237	62.3	6.42303e-08
7.7	15.9663	7.8	0.0538593	7.7	15.847	7.8	0.050502	7.7	17.4096	62.2	1.26959e-12	7.7	18.6084	62.2	6.69612e-08
7.8	15.9755	7.9	0.0538847	7.8	15.8563	7.9	0.0505828	7.8	17.3853	62.1	1.35587e-12	7.8	18.593	62.1	6.98059e-08
7.9	15.9847	8	0.0539054	7.9	15.8657	8	0.0506601	7.9	17.3608	62	1.44794e-12	7.9	18.5776	62	7.27692e-08
8	15.994	8.1	0.0539216	8	15.8751	8.1	0.0507337	8	17.3362	61.9	1.54618e-12	8	18.562	61.9	7.58558e-08
8.1	16.0032	8.2	0.053933	8.1	15.8844	8.2	0.0508036	8.1	17.3115	61.8	1.651e-12	8.1	18.5464	61.8	7.90707e-08
8.2	16.0124	8.3	0.0539398	8.2	15.8938	8.3	0.0508698	8.2	17.2866	61.7	1.76284e-12	8.2	18.5306	61.7	8.24193e-08
8.3	16.0216	8.4	0.0539418	8.3	15.9032	8.4	0.0509323	8.3	17.2616	61.6	1.88216e-12	8.3	18.5148	61.6	8.59069e-08
8.4	16.0308	8.5	0.053939	8.4	15.9125	8.5	0.0509909	8.4	17.2364	61.5	2.00945e-12	8.4	18.4989	61.5	8.95392e-08
8.5	16.04	8.6	0.0539314	8.5	15.9219	8.6	0.0510456	8.5	17.2111	61.4	2.14524e-12	8.5	18.4828	61.4	9.33221e-08
8.6	16.0492	8.7	0.0539189	8.6	15.9313	8.7	0.0510964	8.6	17.1856	61.3	2.29009e-12	8.6	18.4667	61.3	9.72616e-08
8.7	16.0584	8.8	0.0539015	8.7	15.9407	8.8	0.0511432	8.7	17.16	61.2	2.4446e-12	8.7	18.4505	61.2	1.01364e-07
8.8	16.0675	8.9	0.0538792	8.8	15.95	8.9	0.051186	8.8	17.1343	61.1	2.60939e-12	8.8	18.4342	61.1	1.05636e-07
8.9	16.0767	9	0.0538519	8.9	15.9594	9	0.0512247	8.9	17.1084	61	2.78515e-12	8.9	18.4178	61	1.10085e-07
9	16.0859	9.1	0.0538195	9	15.9688	9.1	0.0512593	9	17.0824	60.9	2.97259e-12	9	18.4014	60.9	1.14717e-07
9.1	16.0951	9.2	0.0537822	9.1	15.9781	9.2	0.0512897	9.1	17.0562	60.8	3.17248e-12	9.1	18.3848	60.8	1.19541e-07
9.2	16.1042	9.3	0.0537397	9.2	15.9875	9.3	0.0513159	9.2	17.0299	60.7	3.38564e-12	9.2	18.3682	60.7	1.24563e-07
9.3	16.1134	9.4	0.0536922	9.3	15.9969	9.4	0.0513378	9.3	17.0035	60.6	3.61294e-12	9.3	18.3514	60.6	1.29792e-07
9.4	16.1226	9.5	0.0536395	9.4	16.0062	9.5	0.0513554	9.4	16.9769	60.5	3.8553e-12	9.4	18.3346	60.5	1.35236e-07
9.5	16.1317	9.6	0.0535817	9.5	16.0156	9.6	0.0513686	9.5	16.9502	60.4	4.1137e-12	9.5	18.3177	60.4	1.40903e-07
9.6	16.1409	9.7	0.0535186	9.6	16.025	9.7	0.0513775	9.6	16.9233	60.3	4.38919e-12	9.6	18.3007	60.3	1.46804e-07
9.7	16.15	9.8	0.0534504	9.7	16.0343	9.8	0.0513819	9.7	16.8963	60.2	4.68289e-12	9.7	18.2836	60.2	1.52946e-07
9.8	16.1592	9.9	0.0533769	9.8	16.0437	9.9	0.0513818	9.8	16.8692	60.1	4.99598e-12	9.8	18.2665	60.1	1.59341e-07
9.9	16.1683	10	0.0532981	9.9	16.0531	10	0.0513771	9.9	16.8419	60	5.32973e-12	9.9	18.2492	60	1.65997e-07
10	16.1774	10.1	0.0532141	10	16.0624	10.1	0.0513679	10	16.8146	59.9	5.68548e-12	10	18.2319	59.9	1.72925e-07
10.1	16.1866	10.2	0.0531247	10.1	16.0718	10.2	0.0513541	10.1	16.787	59.8	6.06466e-12	10.1	18.2145	59.8	1.80137e-07
10.2	16.1957	10.3	0.05303	10.2	16.0812	10.3	0.0513357	10.2	16.7594	59.7	6.46879e-12	10.2	18.197	59.7	1.87644e-07
10.3	16.2048	10.4	0.05293	10.3	16.0905	10.4	0.0513125	10.3	16.7316	59.6	6.89949e-12	10.3	18.1794	59.6	1.95457e-07
10.4	16.2139	10.5	0.0528247	10.4	16.0999	10.5	0.0512846	10.4	16.7037	59.5	7.35849e-12	10.4	18.1617	59.5	2.03589e-07
10.5	16.223	10.6	0.0527139	10.5	16.1093	10.6	0.051252	10.5	16.6757	59.4	7.84761e-12	10.5	18.144	59.4	2.12051e-07
10.6	16.2322	10.7	0.0525978	10.6	16.1187	10.7	0.0512145	10.6	16.6475	59.3	8.3688e-12	10.6	18.1261	59.3	2.20859e-07
10.7	16.2413	10.8	0.0524763	10.7	16.128	10.8	0.0511722	10.7	16.6192	59.2	8.92414e-12	10.7	18.1082	59.2	2.30025e-07
10.8	16.2504	10.9	0.0523494	10.8	16.1374	10.9	0.051125	10.8	16.5908	59.1	9.51583e-12	10.8	18.0902	59.1	2.39563e-07
10.9	16.2595	11	0.0522171	10.9	16.1468	11	0.051073	10.9	16.5623	59	1.01462e-11	10.9	18.0722	59	2.49488e-07
11	16.2686	11.1	0.0520794	11	16.1561	11.1	0.051016	11	16.5336	58.9	1.08178e-11	11	18.054	58.9	2.59816e-07
11.1	16.2776	11.2	0.0519362	11.1	16.1655	11.2	0.050954	11.1	16.5048	58.8	1.15333e-11	11.1	18.0358	58.8	2.70563e-07
11.2	16.2867	11.3	0.0517877	11.2	16.1749	11.3	0.050887	11.2	16.4759	58.7	1.22954e-11	11.2	18.0175	58.7	2.81745e-07
11.3	16.2958	11.4	0.0516337	11.3	16.1842	11.4	0.050815	11.3	16.4468	58.6	1.31071e-11	11.3	17.9991	58.6	2.93379e-07
11.4	16.3049	11.5	0.0514743	11.4	16.1936	11.5	0.050738	11.4	16.4177	58.5	1.39718e-11	11.4	17.9806	58.5	3.05484e-07
11.5	16.314	11.6	0.0513095	11.5	16.203	11.6	0.0506559	11.5	16.3884	58.4	1.48927e-11	11.5	17.9621	58.4	3.18077e-07
11.6	16.323	11.7	0.0511393	11.6	16.2123	11.7	0.0505687	11.6	16.359	58.3	1.58734e-11	11.6	17.9434	58.3	3.31179e-07
11.7	16.3321	11.8	0.0509638	11.7	16.2217	11.8	0.0504763	11.7	16.3294	58.2	1.69178e-11	11.7	17.9247	58.2	3.44809e-07
11.8	16.3411	11.9	0.0507828	11.8	16.2311	11.9	0.0503789	11.8	16.2998	58.1	1.80301e-11	11.8	17.906	58.1	3.58988e-07
11.9	16.3502	12	0.0505964	11.9	16.2404	12	0.0502762	11.9	16.27	58	1.92144e-11	11.9	17.8871	58	3.73738e-07
12	16.3592	12.1	0.0504047	12	16.2498	12.1	0.0501684	12	16.2401	57.9	2.04754e-11	12	17.8682	57.9	3.8908e-07
12.1	16.3683	12.2	0.0502077	12.1	16.2592	12.2	0.0500554	12.1	16.2101	57.8	2.1818e-11	12.1	17.8492	57.8	4.05039e-07
12.2	16.3773	12.3	0.0500053	12.2	16.2686	12.3	0.0499372	12.2	16.1799	57.7	2.32475e-11	12.2	17.8301	57.7	4.21639e-07
12.3	16.3864	12.4	0.0497976	12.3	16.2779	12.4	0.0498138	12.3	16.1497	57.6	2.47692e-11	12.3	17.8109	57.6	4.38904e-07
12.4	16.3954	12.5	0.0495847	12.4	16.2873	12.5	0.0496851	12.4	16.1193	57.5	2.63892e-11	12.4	17.7917	57.5	4.56861e-07
12.5	16.4044	12.6	0.0493665	12.5	16.2967	12.6	0.0495512	12.5	16.0888	57.4	2.81137e-11	12.5	17.7724	57.4	4.75537e-07
12.6	16.4135	12.7	0.049143	12.6	16.306	12.7	0.049412	12.6	16.0582	57.3	2.99492e-11	12.6	17.753	57.3	4.94959e-07
12.7	16.4225	12.8	0.0489144	12.7	16.3154	12.8	0.0492676	12.7	16.0275	57.2	3.19029e-11	12.7	17.7335	57.2	5.15158e-07
12.8	16.4315	12.9	0.0486806	12.8	16.3248	12.9	0.0491179	12.8	15.9967	57.1	3.39823e-11	12.8	17.714	57.1	5.36162e-07
12.9	16.4405	13	0.0484416	12.9	16.3341	13	0.048963	12.9	15.9657	57	3.61952e-11	12.9	17.6944	57	5.58005e-07
13	16.4495	13.1	0.0481975	13	16.3435	13.1	0.0488027	13	15.9347	56.9	3.85501e-11	13	17.6747	56.9	5.80718e-07
13.1	16.4585	13.2	0.0479484	13.1	16.3529	13.2	0.0486373	13.1	15.9035	56.8	4.10561e-11	13.1	17.655	56.8	6.04335e-07
13.2	16.4675	13.3	0.0476943	13.2	16.3622	13.3	0.0484665	13.2	15.8722	56.7	4.37227e-11	13.2	17.6352	56.7	6.28891e-07
13.3	16.4765	13.4	0.0474351	13.3	16.3716	13.4	0.0482905	13.3	15.8408	56.6	4.656e-11	13.3	17.6153	56.6	6.54424e-07
13.4	16.4855	13.5	0.047171	13.4	16.381	13.5	0.0481092	13.4	15.8093	56.5	4.95787e-11	13.4	17.5953	56.5	6.80969e-07
13.5	16.4945	13.6	0.0469021	13.5	16.3903	13.6	0.0479227	13.5	15.7776	56.4	5.27903e-11	13.5	17.5753	56.4	7.08568e-07
13.6	16.5035	13.7	0.0466282	13.6	16.3997	13.7	0.047731	13.6	15.7459	56.3	5.6207e-11	13.6	17.5552	56.3	7.37261e-07
13.7	16.5125	13.8	0.0463496	13.7	16.4091	13.8	0.0475341	13.7	15.714	56.2	5.98416e-11	13.7	17.535	56.2	7.67089e-07
13.8	16.5214	13.9	0.0460662	13.8	16.4185	13.9	0.0473319	13.8	15.6821	56.1	6.37078e-11	13.8	17.5147	56.1	7.98097e-07
13.9	16.5304	14	0.0457782	13.9	16.4278	14	0.0471246	13.9	15.65	56	6.78201e-11	13.9	17.4944	56	8.3033e-07
14	16.5394	14.1	0.0454855	14	16.4372	14.1	0.0469121	14	15.6178	55.9	7.21939e-11	14	17.474	55.9	8.63836e-07
14.1	16.5483	14.2	0.0451882	14.1	16.4466	14.2	0.0466944	14.1	15.5855	55.8	7.68457e-11	14.1	17.4536	55.8	8.98664e-07
14.2	16.5573	14.3	0.0448864	14.2	16.4559	14.3	0.0464716	14.2	15.5531	55.7	8.17929e-11	14.2	17.433	55.7	9.34864e-07
14.3	16.5663	14.4	0.0445802	14.3	16.4653	14.4	0.0462438	14.3	15.5206	55.6	8.70538e-11	14.3	17.4124	55.6	9.72489e-07
14.4	16.5752	14.5	0.0442696	14.4	16.4747	14.5	0.0460108	14.4	15.488	55.5	9.26481e-11	14.4	17.3918	55.5	1.01159e-06
14.5	16.5842	14.6	0.0439547	14.5	16.484	14.6	0.0457728	14.5	15.4552	55.4	9.85966e-11	14.5	17.371	55.4	1.05224e-06
14.6	16.5931	14.7	0.0436355	14.6	16.4934	14.7	0.0455298	14.6	15.4224	55.3	1.04921e-10	14.6	17.3502	55.3	1.09447e-06
14.7	16.602	14.8	0.0433122	14.7	16.5028	14.8	0.0452819	14.7	15.3895	55.2	1.11646e-10	14.7	17.3293	55.2	1.13837e-06
14.8	16.611	14.9	0.0429847	14.8	16.5121	14.9	0.045029	14.8	15.3564	55.1	1.18795e-10	14.8	17.3084	55.1	1.18398e-06
14.9	16.6199	15	0.0426533	14.9	16.5215	15	0.0447712	14.9	15.3232	55	1.26394e-10	14.9	17.2874	55	1.23138e-06
15	16.6288	15.1	0.0423179	15	16.5309	15.1	0.0445086	15	15.29	54.9	1.34473e-10	15	17.2663	54.9	1.28063e-06
15.1	16.6377	15.2	0.0419786	15.1	16.5402	15.2	0.0442411	15.1	15.2566	54.8	1.43061e-10	15.1	17.2452	54.8	1.33181e-06
15.2	16.6466	15.3	0.0416356	15.2	16.5496	15.3	0.0439689	15.2	15.2231	54.7	1.52188e-10	15.2	17.224	54.7	1.38499e-06
15.3	16.6556	15.4	0.0412888	15.3	16.559	15.4	0.0436919	15.3	15.1895	54.6	1.61889e-10	15.3	17.2027	54.6	1.44024e-06
15.4	16.6645	15.5	0.0409385	15.4	16.5684	15.5	0.0434103	15.4	15.1559	54.5	1.72199e-10	15.4	17.1813	54.5	1.49764e-06
15.5	16.6734	15.6	0.0405846	15.5	16.5777	15.6	0.0431241	15.5	15.1221	54.4	1.83155e-10	15.5	17.1599	54.4	1.55727e-06
15.6	16.6823	15.7	0.0402273	15.6	16.5871	15.7	0.0428333	15.6	15.0882	54.3	1.94798e-10	15.6	17.1384	54.3	1.61923e-06
15.7	16.6912	15.8	0.0398666	15.7	16.5965	15.8	0.042538	15.7	15.0542	54.2	2.0717e-10	15.7	17.1169	54.2	1.68359e-06
15.8	16.7001	15.9	0.0395027	15.8	16.6058	15.9	0.0422383	15.8	15.0201	54.1	2.20315e-10	15.8	17.0953	54.1	1.75045e-06
15.9	16.7089	16	0.0391357	15.9	16.6152	16	0.0419342	15.9	14.9859	54	2.34282e-10	15.9	17.0736	54	1.8199e-06
16	16.7178	16.1	0.0387656	16	16.6246	16.1	0.0416258	16	14.9515	53.9	2.49121e-10	16	17.0519	53.9	1.89205e-06
16.1	16.7267	16.2	0.0383925	16.1	16.6339	16.2	0.0413132	16.1	14.9171	53.8	2.64885e-10	16.1	17.0301	53.8	1.96698e-06
16.2	16.7356	16.3	0.0380166	16.2	16.6433	16.3	0.0409963	16.2	14.8826	53.7	2.8163e-10	16.2	17.0082	53.7	2.04481e-06
16.3	16.7444	16.4	0.037638	16.3	16.6527	16.4	0.0406754	16.3	14.848	53.6	2.99418e-10	16.3	16.9863	53.6	2.12565e-06
16.4	16.7533	16.5	0.0372567	16.4	16.662	16.5	0.0403504	16.4	14.8133	53.5	3.18313e-10	16.4	16.9643	53.5	2.20961e-06
16.5	16.7622	16.6	0.0368728	16.5	16.6714	16.6	0.0400215	16.5	14.7785	53.4	3.3838e-10	16.5	16.9422	53.4	2.2968e-06
16.6	16.771	16.7	0.0364865	16.6	16.6808	16.7	0.0396887	16.6	14.7436	53.3	3.59693e-10	16.6	16.9201	53.3	2.38735e-06
16.7	16.7799	16.8	0.0360979	16.7	16.6901	16.8	0.0393521	16.7	14.7085	53.2	3.82327e-10	16.7	16.8979	53.2	2.48139e-06
16.8	16.7887	16.9	0.0357071	16.8	16.6995	16.9	0.0390118	16.8	14.6734	53.1	4.06364e-10	16.8	16.8756	53.1	2.57904e-06
16.9	16.7976	17	0.0353142	16.9	16.7089	17	0.0386679	16.9	14.6382	53	4.31887e-10	16.9	16.8533	53	2.68044e-06
17	16.8064	17.1	0.0349193	17	16.7182	17.1	0.0383204	17	14.6029	52.9	4.58988e-10	17	16.8309	52.9	2.78572e-06
17.1	16.8152	17.2	0.0345225	17.1	16.7276	17.2	0.0379695	17.1	14.5675	52.8	4.87763e-10	17.1	16.8085	52.8	2.89505e-06
17.2	16.8241	17.3	0.0341239	17.2	16.737	17.3	0.0376152	17.2	14.5319	52.7	5.18313e-10	17.2	16.786	52.7	3.00856e-06
17.3	16.8329	17.4	0.0337237	17.3	16.7464	17.4	0.0372576	17.3	14.4963	52.6	5.50746e-10	17.3	16.7634	52.6	3.12641e-06
17.4	16.8417	17.5	0.0333219	17.4	16.7557	17.5	0.0368969	17.4	14.4606	52.5	5.85175e-10	17.4	16.7408	52.5	3.24876e-06
17.5	16.8505	17.6	0.0329187	17.5	16.7651	17.6	0.0365331	17.5	14.4248	52.4	6.21723e-10	17.5	16.7181	52.4	3.37578e-06
17.6	16.8593	17.7	0.0325143	17.6	16.7745	17.7	0.0361663	17.6	14.3889	52.3	6.60516e-10	17.6	16.6953	52.3	3.50765e-06
17.7	16.8681	17.8	0.0321086	17.7	16.7838	17.8	0.0357966	17.7	14.3529	52.2	7.01691e-10	17.7	16.6725	52.2	3.64454e-06
17.8	16.8769	17.9	0.0317019	17.8	16.7932	17.9	0.0354242	17.8	14.3168	52.1	7.45391e-10	17.8	16.6496	52.1	3.78664e-06
17.9	16.8857	18	0.0312942	17.9	16.8026	18	0.0350491	17.9	14.2806	52	7.91769e-10	17.9	16.6267	52	3.93414e-06
18	16.8945	18.1	0.0308858	18	16.8119	18.1	0.0346714	18	14.2443	51.9	8.40985e-10	18	16.6037	51.9	4.08724e-06
18.1	16.9033	18.2	0.0304766	18.1	16.8213	18.2	0.0342913	18.1	14.2079	51.8	8.9321e-10	18.1	16.5806	51.8	4.24615e-06
18.2	16.9121	18.3	0.0300668	18.2	16.8307	18.3	0.0339089	18.2	14.1714	51.7	9.48625e-10	18.2	16.5575	51.7	4.41108e-06
18.3	16.9209	18.4	0.0296566	18.3	16.84	18.4	0.0335242	18.3	14.1348	51.6	1.00742e-09	18.3	16.5343	51.6	4.58226e-06
18.4	16.9297	18.5	0.0292461	18.4	16.8494	18.5	0.0331374	18.4	14.0982	51.5	1.0698e-09	18.4	16.511	51.5	4.75992e-06
18.5	16.9384	18.6	0.0288353	18.5	16.8588	18.6	0.0327486	18.5	14.0614	51.4	1.13598e-09	18.5	16.4877	51.4	4.94428e-06
18.6	16.9472	18.7	0.0284245	18.6	16.8681	18.7	0.0323579	18.6	14.0245	51.3	1.20619e-09	18.6	16.4644	51.3	5.13561e-06
18.7	16.956	18.8	0.0280137	18.7	16.8775	18.8	0.0319654	18.7	13.9876	51.2	1.28066e-09	18.7	16.4409	51.2	5.33415e-06
18.8	16.9647	18.9	0.027603	18.8	16.8869	18.9	0.0315713	18.8	13.9505	51.1	1.35966e-09	18.8	16.4175	51.1	5.54017e-06
18.9	16.9735	19	0.0271927	18.9	16.8963	19	0.0311757	18.9	13.9134	51	1.44345e-09	18.9	16.3939	51	5.75394e-06
19	16.9822	19.1	0.0267827	19	16.9056	19.1	0.0307786	19	13.8761	50.9	1.53231e-09	19	16.3703	50.9	5.97575e-06
19.1	16.991	19.2	0.0263732	19.1	16.915	19.2	0.0303803	19.1	13.8388	50.8	1.62655e-09	19.1	16.3466	50.8	6.20588e-06
19.2	16.9997	19.3	0.0259644	19.2	16.9244	19.3	0.0299808	19.2	13.8014	50.7	1.72649e-09	19.2	16.3229	50.7	6.44465e-06
19.3	17.0085	19.4	0.0255564	19.3	16.9337	19.4	0.0295802	19.3	13.7638	50.6	1.83247e-09	19.3	16.2991	50.6	6.69237e-06
19.4	17.0172	19.5	0.0251492	19.4	16.9431	19.5	0.0291788	19.4	13.7262	50.5	1.94484e-09	19.4	16.2753	50.5	6.94937e-06
19.5	17.0259	19.6	0.0247431	19.5	16.9525	19.6	0.0287765	19.5	13.6885	50.4	2.06399e-09	19.5	16.2514	50.4	7.21597e-06
19.6	17.0347	19.7	0.024338	19.6	16.9618	19.7	0.0283736	19.6	13.6507	50.3	2.19031e-09	19.6	16.2274	50.3	7.49253e-06
19.7	17.0434	19.8	0.0239342	19.7	16.9712	19.8	0.0279702	19.7	13.6128	50.2	2.32423e-09	19.7	16.2034	50.2	7.77942e-06
19.8	17.0521	19.9	0.0235318	19.8	16.9806	19.9	0.0275663	19.8	13.5748	50.1	2.4662e-09	19.8	16.1793	50.1	8.077e-06
19.9	17.0608	20	0.0231308	19.9	16.9899	20	0.0271621	19.9	13.5368	50	2.6167e-09	19.9	16.1552	50	8.38566e-06
20	17.0695	20.1	0.0227314	20	16.9993	20.1	0.0267578	20	13.4986	49.9	2.77622e-09	20	16.131	49.9	8.70581e-06
20.1	17.0782	20.2	0.0223338	20.1	17.0087	20.2	0.0263535	20.1	13.4603	49.8	2.94529e-09	20.1	16.1068	49.8	9.03785e-06
20.2	17.0869	20.3	0.0219379	20.2	17.018	20.3	0.0259493	20.2	13.422	49.7	3.12448e-09	20.2	16.0824	49.7	9.38222e-06
20.3	17.0956	20.4	0.0215439	20.3	17.0274	20.4	0.0255453	20.3	13.3835	49.6	3.31439e-09	20.3	16.0581	49.6	9.73936e-06
20.4	17.1043	20.5	0.021152	20.4	17.0368	20.5	0.0251416	20.4	13.345	49.5	3.51564e-09	20.4	16.0337	49.5	1.01097e-05
20.5	17.113	20.6	0.0207623	20.5	17.0462	20.6	0.0247385	20.5	13.3064	49.4	3.72889e-09	20.5	16.0092	49.4	1.04938e-05
20.6	17.1217	20.7	0.0203747	20.6	17.0555	20.7	0.0243359	20.6	13.2677	49.3	3.95485e-09	20.6	15.9846	49.3	1.08921e-05
20.7	17.1303	20.8	0.0199896	20.7	17.0649	20.8	0.0239341	20.7	13.2289	49.2	4.19427e-09	20.7	15.9601	49.2	1.13051e-05
20.8	17.139	20.9	0.0196069	20.8	17.0743	20.9	0.0235332	20.8	13.19	49.1	4.44792e-09	20.8	15.9354	49.1	1.17333e-05
20.9	17.1477	21	0.0192267	20.9	17.0836	21	0.0231333	20.9	13.151	49	4.71664e-09	20.9	15.9107	49	1.21773e-05
21	17.1563	21.1	0.0188492	21	17.093	21.1	0.0227345	21	13.112	48.9	5.00131e-09	21	15.8859	48.9	1.26376e-05
21.1	17.165	21.2	0.0184745	21.1	17.1024	21.2	0.0223369	21.1	13.0728	48.8	5.30285e-09	21.1	15.8611	48.8	1.31149e-05
21.2	17.1737	21.3	0.0181026	21.2	17.1117	21.3	0.0219407	21.2	13.0336	48.7	5.62225e-09	21.2	15.8362	48.7	1.36097e-05
21.3	17.1823	21.4	0.0177336	21.3	17.1211	21.4	0.021546	21.3	12.9942	48.6	5.96054e-09	21.3	15.8113	48.6	1.41226e-05
21.4	17.191	21.5	0.0173677	21.4	17.1305	21.5	0.021153	21.4	12.9548	48.5	6.31883e-09	21.4	15.7863	48.5	1.46544e-05
21.5	17.1996	21.6	0.0170049	21.5	17.1398	21.6	0.0207616	21.5	12.9153	48.4	6.69826e-09	21.5	15.7613	48.4	1.52056e-05
21.6	17.2082	21.7	0.0166453	21.6	17.1492	21.7	0.0203722	21.6	12.8757	48.3	7.10007e-09	21.6	15.7362	48.3	1.57769e-05
21.7	17.2169	21.8	0.0162891	21.7	17.1586	21.8	0.0199847	21.7	12.836	48.2	7.52554e-09	21.7	15.711	48.2	1.63692e-05
21.8	17.2255	21.9	0.0159362	21.8	17.1679	21.9	0.0195993	21.8	12.7963	48.1	7.97605e-09	21.8	15.6858	48.1	1.6983e-05
21.9	17.2341	22	0.0155867	21.9	17.1773	22	0.0192161	21.9	12.7564	48	8.45304e-09	21.9	15.6606	48	1.76192e-05
22	17.2427	22.1	0.0152408	22	17.1867	22.1	0.0188353	22	12.7165	47.9	8.95803e-09	22	15.6352	47.9	1.82786e-05
22.1	17.2514	22.2	0.0148985	22.1	17.196	22.2	0.0184569	22.1	12.6764	47.8	9.49263e-09	22.1	15.6099	47.8	1.8962e-05
22.2	17.26	22.3	0.0145599	22.2	17.2054	22.3	0.018081	22.2	12.6363	47.7	1.00586e-08	22.2	15.5844	47.7	1.96702e-05
22.3	17.2686	22.4	0.014225	22.3	17.2148	22.4	0.0177079	22.3	12.5961	47.6	1.06576e-08	22.3	15.559	47.6	2.0404e-05
22.4	17.2772	22.5	0.0138939	22.4	17.2242	22.5	0.0173374	22.4	12.5558	47.5	1.12917e-08	22.4	15.5334	47.5	2.11645e-05
22.5	17.2858	22.6	0.0135668	22.5	17.2335	22.6	0.0169699	22.5	12.5155	47.4	1.19627e-08	22.5	15.5078	47.4	2.19526e-05
22.6	17.2944	22.7	0.0132435	22.6	17.2429	22.7	0.0166053	22.6	12.475	47.3	1.2673e-08	22.6	15.4822	47.3	2.27691e-05
22.7	17.3029	22.8	0.0129243	22.7	17.2523	22.8	0.0162438	22.7	12.4345	47.2	1.34246e-08	22.7	15.4565	47.2	2.36151e-05
22.8	17.3115	22.9	0.0126091	22.8	17.2616	22.9	0.0158855	22.8	12.3938	47.1	1.42199e-08	22.8	15.4307	47.1	2.44916e-05
22.9	17.3201	23	0.012298	22.9	17.271	23	0.0155305	22.9	12.3531	47	1.50615e-08	22.9	15.4049	47	2.53998e-05
23	17.3287	23.1	0.0119911	23	17.2804	23.1	0.0151788	23	12.3123	46.9	1.59519e-08	23	15.3791	46.9	2.63406e-05
23.1	17.3373	23.2	0.0116884	23.1	17.2897	23.2	0.0148306	23.1	12.2714	46.8	1.6894e-08	23.1	15.3531	46.8	2.73153e-05
23.2	17.3458	23.3	0.01139	23.2	17.2991	23.3	0.014486	23.2	12.2305	46.7	1.78907e-08	23.2	15.3272	46.7	2.8325e-05
23.3	17.3544	23.4	0.0110958	23.3	17.3085	23.4	0.0141449	23.3	12.1894	46.6	1.89451e-08	23.3	15.3012	46.6	2.93709e-05
23.4	17.3629	23.5	0.0108059	23.4	17.3178	23.5	0.0138076	23.4	12.1483	46.5	2.00604e-08	23.4	15.2751	46.5	3.04543e-05
23.5	17.3715	23.6	0.0105204	23.5	17.3272	23.6	0.0134741	23.5	12.1071	46.4	2.12402e-08	23.5	15.2489	46.4	3.15765e-05
23.6	17.38	23.7	0.0102393	23.6	17.3366	23.7	0.0131444	23.6	12.0658	46.3	2.2488e-08	23.6	15.2228	46.3	3.27388e-05
23.7	17.3886	23.8	0.00996267	23.7	17.3459	23.8	0.0128187	23.7	12.0244	46.2	2.38076e-08	23.7	15.1965	46.2	3.39426e-05
23.8	17.3971	23.9	0.00969045	23.8	17.3553	23.9	0.012497	23.8	11.9829	46.1	2.52033e-08	23.8	15.1702	46.1	3.51894e-05
23.9	17.4057	24	0.00942269	23.9	17.3647	24	0.0121794	23.9	11.9414	46	2.66791e-08	23.9	15.1439	46	3.64806e-05
24	17.4142	24.1	0.00915943	24	17.3741	24.1	0.0118659	24	11.8997	45.9	2.82397e-08	24	15.1175	45.9	3.78177e-05
24.1	17.4227	24.2	0.00890067	24.1	17.3834	24.2	0.0115567	24.1	11.858	45.8	2.98898e-08	24.1	15.0911	45.8	3.92024e-05
24.2	17.4312	24.3	0.00864643	24.2	17.3928	24.3	0.0112517	24.2	11.8162	45.7	3.16345e-08	24.2	15.0646	45.7	4.06363e-05
24.3	17.4397	24.4	0.00839673	24.3	17.4022	24.4	0.0109511	24.3	11.7743	45.6	3.3479e-08	24.3	15.038	45.6	4.2121e-05
24.4	17.4483	24.5	0.00815156	24.4	17.4115	24.5	0.0106548	24.4	11.7324	45.5	3.54289e-08	24.4	15.0114	45.5	4.36583e-05
24.5	17.4568	24.6	0.00791095	24.5	17.4209	24.6	0.0103629	24.5	11.6903	45.4	3.74902e-08	24.5	14.9848	45.4	4.525e-05
24.6	17.4653	24.7	0.00767488	24.6	17.4303	24.7	0.0100756	24.6	11.6482	45.3	3.9669e-08	24.6	14.9581	45.3	4.6898e-05
24.7	17.4738	24.8	0.00744335	24.7	17.4396	24.8	0.00979269	24.7	11.606	45.2	4.19719e-08	24.7	14.9313	45.2	4.86041e-05
24.8	17.4823	24.9	0.00721637	24.8	17.449	24.9	0.00951438	24.8	11.5637	45.1	4.44058e-08	24.8	14.9045	45.1	5.03704e-05
24.9	17.4908	25	0.00699393	24.9	17.4584	25	0.00924065	24.9	11.5213	45	4.69781e-08	24.9	14.8776	45	5.21989e-05
25	17.4992	25.1	0.00677602	25	17.4677	25.1	0.00897154	25	11.4789	44.9	4.96964e-08	25	14.8507	44.9	5.40918e-05
25.1	17.5077	25.2	0.00656263	25.1	17.4771	25.2	0.00870708	25.1	11.4363	44.8	5.25688e-08	25.1	14.8238	44.8	5.60511e-05
25.2	17.5162	25.3	0.00635374	25.2	17.4865	25.3	0.00844729	25.2	11.3937	44.7	5.56039e-08	25.2	14.7968	44.7	5.80792e-05
25.3	17.5247	25.4	0.00614933	25.3	17.4958	25.4	0.00819219	25.3	11.351	44.6	5.88107e-08	25.3	14.7697	44.6	6.01784e-05
25.4	17.5331	25.5	0.0059494	25.4	17.5052	25.5	0.0079418	25.4	11.3082	44.5	6.21987e-08	25.4	14.7426	44.5	6.2351e-05
25.5	17.5416	25.6	0.00575391	25.5	17.5146	25.6	0.00769614	25.5	11.2654	44.4	6.57779e-08	25.5	14.7154	44.4	6.45997e-05
25.6	17.5501	25.7	0.00556284	25.6	17.524	25.7	0.00745521	25.6	11.2224	44.3	6.95588e-08	25.6	14.6882	44.3	6.69268e-05
25.7	17.5585	25.8	0.00537616	25.7	17.5333	25.8	0.00721902	25.7	11.1794	44.2	7.35527e-08	25.7	14.6609	44.2	6.93352e-05
25.8	17.567	25.9	0.00519385	25.8	17.5427	25.9	0.00698759	25.8	11.1363	44.1	7.77711e-08	25.8	14.6336	44.1	7.18274e-05
25.9	17.5754	26	0.00501587	25.9	17.5521	26	0.0067609	25.9	11.0931	44	8.22265e-08	25.9	14.6062	44	7.44063e-05
26	17.5838	26.1	0.00484219	26	17.5614	26.1	0.00653896	26	11.0499	43.9	8.69318e-08	26	14.5788	43.9	7.70749e-05
26.1	17.5923	26.2	0.00467278	26.1	17.5708	26.2	0.00632177	26.1	11.0065	43.8	9.19008e-08	26.1	14.5513	43.8	7.98361e-05
26.2	17.6007	26.3	0.00450759	26.2	17.5802	26.3	0.0061093	26.2	10.9631	43.7	9.71479e-08	26.2	14.5238	43.7	8.26931e-05
26.3	17.6091	26.4	0.00434659	26.3	17.5895	26.4	0.00590156	26.3	10.9196	43.6	1.02688e-07	26.3	14.4963	43.6	8.56489e-05
26.4	17.6176	26.5	0.00418974	26.4	17.5989	26.5	0.00569852	26.4	10.8761	43.5	1.08538e-07	26.4	14.4686	43.5	8.8707e-05
26.5	17.626	26.6	0.00403698	26.5	17.6083	26.6	0.00550017	26.5	10.8324	43.4	1.14714e-07	26.5	14.441	43.4	9.18707e-05
26.6	17.6344	26.7	0.00388829	26.6	17.6176	26.7	0.00530648	26.6	10.7887	43.3	1.21234e-07	26.6	14.4133	43.3	9.51435e-05
26.7	17.6428	26.8	0.0037436	26.7	17.627	26.8	0.00511744	26.7	10.7449	43.2	1.28117e-07	26.7	14.3855	43.2	9.85291e-05
26.8	17.6512	26.9	0.00360287	26.8	17.6364	26.9	0.00493301	26.8	10.701	43.1	1.35382e-07	26.8	14.3577	43.1	0.000102031
26.9	17.6596	27	0.00346604	26.9	17.6457	27	0.00475317	26.9	10.657	43	1.43051e-07	26.9	14.3298	43	0.000105654
27	17.668	27.1	0.00333308	27	17.6551	27.1	0.00457788	27	10.613	42.9	1.51144e-07	27	14.3019	42.9	0.0001094
27.1	17.6764	27.2	0.00320392	27.1	17.6645	27.2	0.0044071	27.1	10.5689	42.8	1.59686e-07	27.1	14.2739	42.8	0.000113276
27.2	17.6848	27.3	0.00307851	27.2	17.6738	27.3	0.00424081	27.2	10.5247	42.7	1.687e-07	27.2	14.2459	42.7	0.000117283
27.3	17.6931	27.4	0.0029568	27.3	17.6832	27.4	0.00407895	27.3	10.4804	42.6	1.78212e-07	27.3	14.2178	42.6	0.000121428
27.4	17.7015	27.5	0.00283872	27.4	17.6926	27.5	0.00392149	27.4	10.436	42.5	1.88248e-07	27.4	14.1897	42.5	0.000125715
27.5	17.7099	27.6	0.00272422	27.5	17.702	27.6	0.00376837	27.5	10.3916	42.4	1.98837e-07	27.5	14.1616	42.4	0.000130147
27.6	17.7183	27.7	0.00261324	27.6	17.7113	27.7	0.00361956	27.6	10.3471	42.3	2.1001e-07	27.6	14.1333	42.3	0.000134731
27.7	17.7266	27.8	0.00250571	27.7	17.7207	27.8	0.003475	27.7	10.3025	42.2	2.21796e-07	27.7	14.1051	42.2	0.00013947
27.8	17.735	27.9	0.00240159	27.8	17.7301	27.9	0.00333464	27.8	10.2578	42.1	2.34229e-07	27.8	14.0768	42.1	0.000144371
27.9	17.7433	28	0.0023008	27.9	17.7394	28	0.00319843	27.9	10.2131	42	2.47343e-07	27.9	14.0484	42	0.000149438
28	17.7517	28.1	0.00220329	28	17.7488	28.1	0.0030663	28	10.1683	41.9	2.61176e-07	28	14.02	41.9	0.000154676
28.1	17.76	28.2	0.00210898	28.1	17.7582	28.2	0.00293821	28.1	10.1234	41.8	2.75765e-07	28.1	13.9916	41.8	0.000160092
28.2	17.7684	28.3	0.00201783	28.2	17.7675	28.3	0.00281409	28.2	10.0784	41.7	2.91151e-07	28.2	13.9631	41.7	0.00016569
28.3	17.7767	28.4	0.00192975	28.3	17.7769	28.4	0.00269388	28.3	10.0334	41.6	3.07376e-07	28.3	13.9345	41.6	0.000171478
28.4	17.785	28.5	0.0018447	28.4	17.7863	28.5	0.00257752	28.4	9.98826	41.5	3.24485e-07	28.4	13.9059	41.5	0.000177461
28.5	17.7933	28.6	0.0017626	28.5	17.7956	28.6	0.00246494	28.5	9.94306	41.4	3.42525e-07	28.5	13.8773	41.4	0.000183645
28.6	17.8017	28.7	0.00168339	28.6	17.805	28.7	0.00235608	28.6	9.89779	41.3	3.61545e-07	28.6	13.8486	41.3	0.000190037
28.7	17.81	28.8	0.001607	28.7	17.8144	28.8	0.00225088	28.7	9.85244	41.2	3.81598e-07	28.7	13.8198	41.2	0.000196644
28.8	17.8183	28.9	0.00153337	28.8	17.8237	28.9	0.00214925	28.8	9.80702	41.1	4.02737e-07	28.8	13.791	41.1	0.000203472
28.9	17.8266	29	0.00146244	28.9	17.8331	29	0.00205114	28.9	9.76152	41	4.25021e-07	28.9	13.7622	41	0.000210528
29	17.8349	29.1	0.00139413	29	17.8425	29.1	0.00195648	29	9.71595	40.9	4.48509e-07	29	13.7333	40.9	0.000217821
29.1	17.8432	29.2	0.00132839	29.1	17.8519	29.2	0.00186519	29.1	9.6703	40.8	4.73266e-07	29.1	13.7044	40.8	0.000225357
29.2	17.8515	29.3	0.00126514	29.2	17.8612	29.3	0.00177721	29.2	9.62458	40.7	4.99358e-07	29.2	13.6754	40.7	0.000233144
29.3	17.8598	29.4	0.00120433	29.3	17.8706	29.4	0.00169245	29.3	9.57878	40.6	5.26854e-07	29.3	13.6464	40.6	0.000241191
29.4	17.8681	29.5	0.00114589	29.4	17.88	29.5	0.00161086	29.4	9.53291	40.5	5.5583e-07	29.4	13.6173	40.5	0.000249505
29.5	17.8763	29.6	0.00108975	29.5	17.8893	29.6	0.00153235	29.5	9.48696	40.4	5.86363e-07	29.5	13.5882	40.4	0.000258096
29.6	17.8846	29.7	0.00103585	29.6	17.8987	29.7	0.00145685	29.6	9.44094	40.3	6.18533e-07	29.6	13.559	40.3	0.000266971
29.7	17.8929	29.8	0.000984139	29.7	17.9081	29.8	0.00138429	29.7	9.39485	40.2	6.52427e-07	29.7	13.5298	40.2	0.00027614
29.8	17.9012	29.9	0.00093454	29.8	17.9174	29.9	0.0013146	29.8	9.34868	40.1	6.88134e-07	29.8	13.5005	40.1	0.000285612
29.9	17.9094	30	0.000886995	29.9	17.9268	30	0.0012477	29.9	9.30243	40	7.2575e-07	29.9	13.4712	40	0.000295397
30	17.9177	30.1	0.000841443	30	17.9362	30.1	0.00118352	30	9.25612	39.9	7.65372e-07	30	13.4419	39.9	0.000305505
30.1	17.9259	30.2	0.000797824	30.1	17.9455	30.2	0.00112198	30.1	9.20972	39.8	8.07107e-07	30.1	13.4125	39.8	0.000315945
30.2	17.9342	30.3	0.000756078	30.2	17.9549	30.3	0.00106301	30.2	9.16326	39.7	8.51063e-07	30.2	13.383	39.7	0.000326729
30.3	17.9424	30.4	0.000716145	30.3	17.9643	30.4	0.00100654	30.3	9.11672	39.6	8.97356e-07	30.3	13.3535	39.6	0.000337867
30.4	17.9506	30.5	0.000677969	30.4	17.9736	30.5	0.000952503	30.4	9.07011	39.5	9.46106e-07	30.4	13.324	39.5	0.00034937
30.5	17.9589	30.6	0.00064149	30.5	17.983	30.6	0.000900815	30.5	9.02343	39.4	9.9744e-07	30.5	13.2944	39.4	0.000361249
30.6	17.9671	30.7	0.000606653	30.6	17.9924	30.7	0.00085141	30.6	8.97667	39.3	1.05149e-06	30.6	13.2648	39.3	0.000373517
30.7	17.9753	30.8	0.000573401	30.7	18.0018	30.8	0.000804217	30.7	8.92984	39.2	1.1084e-06	30.7	13.2351	39.2	0.000386185
30.8	17.9836	30.9	0.000541682	30.8	18.0111	30.9	0.000759164	30.8	8.88293	39.1	1.16832e-06	30.8	13.2054	39.1	0.000399267
30.9	17.9918	31	0.00051144	30.9	18.0205	31	0.000716184	30.9	8.83596	39	1.23139e-06	30.9	13.1756	39	0.000412774
31	18	31.1	0.000482622	31	18.0299	31.1	0.000675207	31	8.78891	38.9	1.29779e-06	31	13.1458	38.9	0.00042672
31.1	18.0082	31.2	0.000455179	31.1	18.0392	31.2	0.000636165	31.1	8.74179	38.8	1.36767e-06	31.1	13.1159	38.8	0.000441119
31.2	18.0164	31.3	0.000429058	31.2	18.0486	31.3	0.000598992	31.2	8.69459	38.7	1.44123e-06	31.2	13.086	38.7	0.000455984
31.3	18.0246	31.4	0.00040421	31.3	18.058	31.4	0.000563622	31.3	8.64733	38.6	1.51865e-06	31.3	13.056	38.6	0.00047133
31.4	18.0328	31.5	0.000380588	31.4	18.0673	31.5	0.00052999	31.4	8.59999	38.5	1.60012e-06	31.4	13.026	38.5	0.000487172
31.5	18.041	31.6	0.000358143	31.5	18.0767	31.6	0.000498032	31.5	8.55258	38.4	1.68585e-06	31.5	12.996	38.4	0.000503525
31.6	18.0491	31.7	0.000336829	31.6	18.0861	31.7	0.000467687	31.6	8.50509	38.3	1.77606e-06	31.6	12.9659	38.3	0.000520404
31.7	18.0573	31.8	0.000316601	31.7	18.0954	31.8	0.000438892	31.7	8.45754	38.2	1.87097e-06	31.7	12.9358	38.2	0.000537827
31.8	18.0655	31.9	0.000297416	31.8	18.1048	31.9	0.000411587	31.8	8.40991	38.1	1.97083e-06	31.8	12.9056	38.1	0.000555809
31.9	18.0736	32	0.00027923	31.9	18.1142	32	0.000385713	31.9	8.36222	38	2.07588e-06	31.9	12.8754	38	0.000574367
32	18.0818	32.1	0.000262002	32	18.1235	32.1	0.000361213	32	8.31445	37.9	2.18639e-06	32	12.8451	37.9	0.00059352
32.1	18.09	32.2	0.000245692	32.1	18.1329	32.2	0.000338031	32.1	8.26661	37.8	2.30263e-06	32.1	12.8148	37.8	0.000613284
32.2	18.0981	32.3	0.000230259	32.2	18.1423	32.3	0.000316112	32.2	8.2187	37.7	2.42489e-06	32.2	12.7844	37.7	0.000633679
32.3	18.1063	32.4	0.000215665	32.3	18.1516	32.4	0.000295401	32.3	8.17071	37.6	2.55347e-06	32.3	12.754	37.6	0.000654724
32.4	18.1144	32.5	0.000201875	32.4	18.161	32.5	0.000275846	32.4	8.12266	37.5	2.6887e-06	32.4	12.7235	37.5	0.000676438
32.5	18.1225	32.6	0.00018885	32.5	18.1704	32.6	0.000257398	32.5	8.07454	37.4	2.8309e-06	32.5	12.693	37.4	0.000698842
32.6	18.1307	32.7	0.000176557	32.6	18.1798	32.7	0.000240005	32.6	8.02634	37.3	2.98043e-06	32.6	12.6625	37.3	0.000721957
32.7	18.1388	32.8	0.000164962	32.7	18.1891	32.8	0.000223621	32.7	7.97807	37.2	3.13765e-06	32.7	12.6319	37.2	0.000745803
32.8	18.1469	32.9	0.000154033	32.8	18.1985	32.9	0.000208199	32.8	7.92974	37.1	3.30294e-06	32.8	12.6013	37.1	0.000770402
32.9	18.1551	33	0.000143737	32.9	18.2079	33	0.000193692	32.9	7.88133	37	3.47671e-06	32.9	12.5706	37	0.000795778
33	18.1632	33.1	0.000134044	33	18.2172	33.1	0.000180058	33	7.83285	36.9	3.65937e-06	33	12.5399	36.9	0.000821953
33.1	18.1713	33.2	0.000124925	33.1	18.2266	33.2	0.000167254	33.1	7.78431	36.8	3.85138e-06	33.1	12.5091	36.8	0.000848951
33.2	18.1794	33.3	0.000116351	33.2	18.236	33.3	0.000155239	33.2	7.73569	36.7	4.0532e-06	33.2	12.4783	36.7	0.000876797
33.3	18.1875	33.4	0.000108295	33.3	18.2453	33.4	0.000143973	33.3	7.687	36.6	4.26531e-06	33.3	12.4475	36.6	0.000905515
33.4	18.1956	33.5	0.000100732	33.4	18.2547	33.5	0.000133419	33.4	7.63824	36.5	4.48821e-06	33.4	12.4166	36.5	0.000935132
33.5	18.2037	33.6	9.36348e-05	33.5	18.2641	33.6	0.000123538	33.5	7.58942	36.4	4.72245e-06	33.5	12.3856	36.4	0.000965674
33.6	18.2118	33.7	8.69801e-05	33.6	18.2734	33.7	0.000114297	33.6	7.54052	36.3	4.96859e-06	33.6	12.3546	36.3	0.000997168
33.7	18.2198	33.8	8.07443e-05	33.7	18.2828	33.8	0.00010566	33.7	7.49155	36.2	5.2272e-06	33.7	12.3236	36.2	0.00102964
33.8	18.2279	33.9	7.49052e-05	33.8	18.2922	33.9	9.75951e-05	33.8	7.44252	36.1	5.49891e-06	33.8	12.2925	36.1	0.00106313
33.9	18.236	34	6.94413e-05	33.9	18.3015	34	9.00704e-05	33.9	7.39341	36	5.78435e-06	33.9	12.2614	36	0.00109765
34	18.2441	34.1	6.43319e-05	34	18.3109	34.1	8.30558e-05	34	7.34423	35.9	6.08419e-06	34	12.2302	35.9	0.00113324
34.1	18.2521	34.2	5.95575e-05	34.1	18.3203	34.2	7.65223e-05	34.1	7.29499	35.8	6.39915e-06	34.1	12.199	35.8	0.00116993
34.2	18.2602	34.3	5.50992e-05	34.2	18.3297	34.3	7.04421e-05	34.2	7.24568	35.7	6.72996e-06	34.2	12.1678	35.7	0.00120776
34.3	18.2682	34.4	5.0939e-05	34.3	18.339	34.4	6.47889e-05	34.3	7.1963	35.6	7.0774e-06	34.3	12.1365	35.6	0.00124674
34.4	18.2763	34.5	4.70598e-05	34.4	18.3484	34.5	5.95372e-05	34.4	7.14684	35.5	7.44226e-06	34.4	12.1052	35.5	0.00128693
34.5	18.2843	34.6	4.34452e-05	34.5	18.3578	34.6	5.46629e-05	34.5	7.09732	35.4	7.82541e-06	34.5	12.0738	35.4	0.00132835
34.6	18.2924	34.7	4.00796e-05	34.6	18.3671	34.7	5.01428e-05	34.6	7.04774	35.3	8.22773e-06	34.6	12.0424	35.3	0.00137104
34.7	18.3004	34.8	3.69481e-05	34.7	18.3765	34.8	4.59551e-05	34.7	6.99808	35.2	8.65014e-06	34.7	12.0109	35.2	0.00141503
34.8	18.3084	34.9	3.40366e-05	34.8	18.3859	34.9	4.20789e-05	34.8	6.94835	35.1	9.09362e-06	34.8	11.9794	35.1	0.00146037
34.9	18.3165	35	3.13317e-05	34.9	18.3952	35	3.84943e-05	34.9	6.89856	35	9.55918e-06	34.9	11.9478	35	0.00150709
35	18.3245	35.1	2.88205e-05	35	18.4046	35.1	3.51825e-05	35	6.8487	34.9	1.00479e-05	35	11.9162	34.9	0.00155522
35.1	18.3325	35.2	2.64909e-05	35.1	18.414	35.2	3.21255e-05	35.1	6.79877	34.8	1.05609e-05	35.1	11.8846	34.8	0.00160482
35.2	18.3405	35.3	2.43315e-05	35.2	18.4233	35.3	2.93065e-05	35.2	6.74877	34.7	1.10993e-05	35.2	11.8529	34.7	0.00165592
35.3	18.3485	35.4	2.23312e-05	35.3	18.4327	35.4	2.67094e-05	35.3	6.6987	34.6	1.16643e-05	35.3	11.8212	34.6	0.00170856
35.4	18.3565	35.5	2.04799e-05	35.4	18.4421	35.5	2.4319e-05	35.4	6.64857	34.5	1.22573e-05	35.4	11.7894	34.5	0.00176279
35.5	18.3645	35.6	1.87678e-05	35.5	18.4514	35.6	2.21211e-05	35.5	6.59837	34.4	1.28796e-05	35.5	11.7576	34.4	0.00181865
35.6	18.3725	35.7	1.71855e-05	35.6	18.4608	35.7	2.01022e-05	35.6	6.5481	34.3	1.35325e-05	35.6	11.7258	34.3	0.0018762
35.7	18.3805	35.8	1.57245e-05	35.7	18.4702	35.8	1.82494e-05	35.7	6.49776	34.2	1.42175e-05	35.7	11.6939	34.2	0.00193546
35.8	18.3885	35.9	1.43765e-05	35.8	18.4796	35.9	1.65509e-05	35.8	6.44736	34.1	1.49361e-05	35.8	11.6619	34.1	0.0019965
35.9	18.3964	36	1.31337e-05	35.9	18.4889	36	1.49953e-05	35.9	6.39688	34	1.569e-05	35.9	11.63	34	0.00205936
36	18.4044	36.1	1.19888e-05	36	18.4983	36.1	1.35721e-05	36	6.34634	33.9	1.64809e-05	36	11.5979	33.9	0.0021241
36.1	18.4124	36.2	1.0935e-05	36.1	18.5077	36.2	1.22714e-05	36.1	6.29574	33.8	1.73103e-05	36.1	11.5659	33.8	0.00219075
36.2	18.4203	36.3	9.96585e-06	36.2	18.517	36.3	1.10839e-05	36.2	6.24506	33.7	1.81803e-05	36.2	11.5338	33.7	0.00225939
36.3	18.4283	36.4	9.07522e-06	36.3	18.5264	36.4	1.00008e-05	36.3	6.19432	33.6	1.90926e-05	36.3	11.5016	33.6	0.00233006
36.4	18.4362	36.5	8.25746e-06	36.4	18.5358	36.5	9.01401e-06	36.4	6.14351	33.5	2.00494e-05	36.4	11.4694	33.5	0.00240281
36.5	18.4442	36.6	7.50721e-06	36.5	18.5451	36.6	8.11594e-06	36.5	6.09264	33.4	2.10526e-05	36.5	11.4372	33.4	0.00247771
36.6	18.4521	36.7	6.81949e-06	36.6	18.5545	36.7	7.29948e-06	36.6	6.0417	33.3	2.21045e-05	36.6	11.4049	33.3	0.00255481
36.7	18.4601	36.8	6.18961e-06	36.7	18.5639	36.8	6.55804e-06	36.7	5.99069	33.2	2.32072e-05	36.7	11.3726	33.2	0.00263417
36.8	18.468	36.9	5.61319e-06	36.8	18.5732	36.9	5.88545e-06	36.8	5.93962	33.1	2.43633e-05	36.8	11.3402	33.1	0.00271585
36.9	18.4759	37	5.08616e-06	36.9	18.5826	37	5.276e-06	36.9	5.88848	33	2.55752e-05	36.9	11.3078	33	0.00279992
37	18.4838	37.1	4.60468e-06	37	18.592	37.1	4.72437e-06	37	5.83727	32.9	2.68455e-05	37	11.2754	32.9	0.00288644
37.1	18.4918	37.2	4.16521e-06	37.1	18.6013	37.2	4.22566e-06	37.1	5.786	32.8	2.81769e-05	37.1	11.2429	32.8	0.00297548
37.2	18.4997	37.3	3.76442e-06	37.2	18.6107	37.3	3.77529e-06	37.2	5.73466	32.7	2.95723e-05	37.2	11.2104	32.7	0.00306709
37.3	18.5076	37.4	3.39924e-06	37.3	18.6201	37.4	3.36904e-06	37.3	5.68325	32.6	3.10345e-05	37.3	11.1778	32.6	0.00316136
37.4	18.5155	37.5	3.0668e-06	37.4	18.6294	37.5	3.00303e-06	37.4	5.63178	32.5	3.25668e-05	37.4	11.1452	32.5	0.00325834
37.5	18.5234	37.6	2.76443e-06	37.5	18.6388	37.6	2.67365e-06	37.5	5.58024	32.4	3.41722e-05	37.5	11.1125	32.4	0.00335812
37.6	18.5313	37.7	2.48965e-06	37.6	18.6482	37.7	2.37758e-06	37.6	5.52864	32.3	3.58543e-05	37.6	11.0798	32.3	0.00346076
37.7	18.5392	37.8	2.24018e-06	37.7	18.6576	37.8	2.11178e-06	37.7	5.47697	32.2	3.76165e-05	37.7	11.0471	32.2	0.00356634
37.8	18.5471	37.9	2.01389e-06	37.8	18.6669	37.9	1.87344e-06	37.8	5.42523	32.1	3.94625e-05	37.8	11.0143	32.1	0.00367493
37.9	18.5549	38	1.80881e-06	37.9	18.6763	38	1.65998e-06	37.9	5.37343	32	4.13961e-05	37.9	10.9815	32	0.00378662
38	18.5628	38.1	1.62313e-06	38	18.6857	38.1	1.46903e-06	38	5.32157	31.9	4.34213e-05	38	10.9486	31.9	0.00390148
38.1	18.5707	38.2	1.45516e-06	38.1	18.695	38.2	1.29845e-06	38.1	5.26963	31.8	4.55424e-05	38.1	10.9157	31.8	0.0040196
38.2	18.5785	38.3	1.30337e-06	38.2	18.7044	38.3	1.14623e-06	38.2	5.21764	31.7	4.77637e-05	38.2	10.8828	31.7	0.00414105
38.3	18.5864	38.4	1.16632e-06	38.3	18.7138	38.4	1.01059e-06	38.3	5.16558	31.6	5.00896e-05	38.3	10.8498	31.6	0.00426592
38.4	18.5943	38.5	1.0427e-06	38.4	18.7231	38.5	8.8986e-07	38.4	5.11345	31.5	5.25251e-05	38.4	10.8168	31.5	0.00439431
38.5	18.6021	38.6	9.31293e-07	38.5	18.7325	38.6	7.82549e-07	38.5	5.06126	31.4	5.5075e-05	38.5	10.7837	31.4	0.00452629
38.6	18.6099	38.7	8.30997e-07	38.6	18.7419	38.7	6.87286e-07	38.6	5.009	31.3	5.77446e-05	38.6	10.7506	31.3	0.00466196
38.7	18.6178	38.8	7.40789e-07	38.7	18.7512	38.8	6.02829e-07	38.7	4.95668	31.2	6.05391e-05	38.7	10.7175	31.2	0.00480141
38.8	18.6256	38.9	6.59733e-07	38.8	18.7606	38.9	5.28052e-07	38.8	4.90429	31.1	6.34643e-05	38.8	10.6843	31.1	0.00494473
38.9	18.6335	39	5.86972e-07	38.9	18.77	39	4.61934e-07	38.9	4.85184	31	6.6526e-05	38.9	10.6511	31	0.00509202
39	18.6413	39.1	5.21723e-07	39	18.7793	39.1	4.0355e-07	39	4.79932	30.9	6.97303e-05	39	10.6178	30.9	0.00524337
39.1	18.6491	39.2	4.63268e-07	39.1	18.7887	39.2	3.52067e-07	39.1	4.74674	30.8	7.30836e-05	39.1	10.5845	30.8	0.00539889
39.2	18.6569	39.3	4.10952e-07	39.2	18.7981	39.3	3.0673e-07	39.2	4.6941	30.7	7.65925e-05	39.2	10.5511	30.7	0.00555868
39.3	18.6647	39.4	3.64177e-07	39.3	18.8075	39.4	2.66861e-07	39.3	4.64139	30.6	8.02641e-05	39.3	10.5177	30.6	0.00572283
39.4	18.6725	39.5	3.224e-07	39.4	18.8168	39.5	2.3185e-07	39.4	4.58862	30.5	8.41055e-05	39.4	10.4843	30.5	0.00589146
39.5	18.6803	39.6	2.85125e-07	39.5	18.8262	39.6	2.01148e-07	39.5	4.53578	30.4	8.81243e-05	39.5	10.4508	30.4	0.00606467
39.6	18.6881	39.7	2.51901e-07	39.6	18.8356	39.7	1.74263e-07	39.6	4.48288	30.3	9.23283e-05	39.6	10.4173	30.3	0.00624257
39.7	18.6959	39.8	2.22318e-07	39.7	18.8449	39.8	1.50754e-07	39.7	4.42991	30.2	9.67257e-05	39.7	10.3838	30.2	0.00642527
39.8	18.7037	39.9	1.96005e-07	39.8	18.8543	39.9	1.30228e-07	39.8	4.37688	30.1	0.000101325	39.8	10.3502	30.1	0.00661288
39.9	18.7115	40	1.72625e-07	39.9	18.8637	40	1.12331e-07	39.9	4.32379	30	0.000106135	39.9	10.3165	30	0.00680551
40	18.7193	40.1	1.51873e-07	40	18.873	40.1	9.6751e-08	40	4.27063	29.9	0.000111166	40	10.2828	29.9	0.00700328
40.1	18.727	40.2	1.33474e-07	40.1	18.8824	40.2	8.32073e-08	40.1	4.21741	29.8	0.000116426	40.1	10.2491	29.8	0.00720632
40.2	18.7348	40.3	1.17178e-07	40.2	18.8918	40.3	7.14517e-08	40.2	4.16412	29.7	0.000121925	40.2	10.2154	29.7	0.00741473
40.3	18.7425	40.4	1.02761e-07	40.3	18.9011	40.4	6.12637e-08	40.3	4.11077	29.6	0.000127676	40.3	10.1816	29.6	0.00762864
40.4	18.7503	40.5	9.00201e-08	40.4	18.9105	40.5	5.24477e-08	40.4	4.05736	29.5	0.000133687	40.4	10.1477	29.5	0.00784818
40.5	18.7581	40.6	7.87724e-08	40.5	18.9199	40.6	4.48308e-08	40.5	4.00389	29.4	0.000139971	40.5	10.1139	29.4	0.00807346
40.6	18.7658	40.7	6.88542e-08	40.6	18.9292	40.7	3.82601e-08	40.6	3.95035	29.3	0.000146539	40.6	10.08	29.3	0.00830462
40.7	18.7735	40.8	6.01179e-08	40.7	18.9386	40.8	3.26009e-08	40.7	3.89674	29.2	0.000153404	40.7	10.046	29.2	0.00854178
40.8	18.7813	40.9	5.24315e-08	40.8	18.948	40.9	2.77346e-08	40.8	3.84308	29.1	0.000160578	40.8	10.012	29.1	0.00878508
40.9	18.789	41	4.56764e-08	40.9	18.9574	41	2.35566e-08	40.9	3.78935	29	0.000168075	40.9	9.97797	29	0.00903464
41	18.7967	41.1	3.97465e-08	41	18.9667	41.1	1.99756e-08	41	3.73556	28.9	0.000175909	41	9.94389	28.9	0.00929059
41.1	18.8044	41.2	3.45469e-08	41.1	18.9761	41.2	1.69112e-08	41.1	3.68171	28.8	0.000184094	41.1	9.90978	28.8	0.00955308
41.2	18.8122	41.3	2.99931e-08	41.2	18.9855	41.3	1.42932e-08	41.2	3.62779	28.7	0.000192645	41.2	9.87563	28.7	0.00982224
41.3	18.8199	41.4	2.60094e-08	41.3	18.9948	41.4	1.20603e-08	41.3	3.57381	28.6	0.000201578	41.3	9.84143	28.6	0.0100982
41.4	18.8276	41.5	2.25285e-08	41.4	19.0042	41.5	1.01591e-08	41.4	3.51977	28.5	0.000210909	41.4	9.8072	28.5	0.0103811
41.5	18.8353	41.6	1.94906e-08	41.5	19.0136	41.6	8.54301e-09	41.5	3.46566	28.4	0.000220655	41.5	9.77293	28.4	0.0106711
41.6	18.843	41.7	1.68424e-08	41.6	19.0229	41.7	7.17168e-09	41.6	3.41149	28.3	0.000230834	41.6	9.73862	28.3	0.0109683
41.7	18.8507	41.8	1.45366e-08	41.7	19.0323	41.8	6.01005e-09	41.7	3.35726	28.2	0.000241464	41.7	9.70426	28.2	0.0112729
41.8	18.8584	41.9	1.25315e-08	41.8	19.0417	41.9	5.02775e-09	41.8	3.30297	28.1	0.000252564	41.8	9.66987	28.1	0.011585
41.9	18.866	42	1.079e-08	41.9	19.051	42	4.19858e-09	41.9	3.24862	28	0.000264153	41.9	9.63544	28	0.0119048
42	18.8737	42.1	9.27915e-09	42	19.0604	42.1	3.4999e-09	42	3.1942	27.9	0.000276253	42	9.60097	27.9	0.0122323
42.1	18.8814	42.2	7.97011e-09	42.1	19.0698	42.2	2.91223e-09	42.1	3.13972	27.8	0.000288884	42.1	9.56647	27.8	0.0125678
42.2	18.889	42.3	6.8373e-09	42.2	19.0791	42.3	2.41884e-09	42.2	3.08518	27.7	0.00030207	42.2	9.53192	27.7	0.0129114
42.3	18.8967	42.4	5.85821e-09	42.3	19.0885	42.4	2.00535e-09	42.3	3.03058	27.6	0.000315833	42.3	9.49733	27.6	0.0132633
42.4	18.9044	42.5	5.01306e-09	42.4	19.0979	42.5	1.65947e-09	42.4	2.97591	27.5	0.000330197	42.4	9.46271	27.5	0.0136235
42.5	18.912	42.6	4.28444e-09	42.5	19.1072	42.6	1.37069e-09	42.5	2.92118	27.4	0.000345187	42.5	9.42804	27.4	0.0139923
42.6	18.9196	42.7	3.65707e-09	42.6	19.1166	42.7	1.13002e-09	42.6	2.86639	27.3	0.000360829	42.6	9.39334	27.3	0.0143697
42.7	18.9273	42.8	3.11759e-09	42.7	19.126	42.8	9.29833e-10	42.7	2.81154	27.2	0.00037715	42.7	9.35859	27.2	0.014756
42.8	18.9349	42.9	2.65428e-09	42.8	19.1354	42.9	7.63641e-10	42.8	2.75663	27.1	0.000394178	42.8	9.32381	27.1	0.0151513
42.9	18.9426	43	2.25689e-09	42.9	19.1447	43	6.25936e-10	42.9	2.70166	27	0.000411943	42.9	9.28899	27	0.0155557
43	18.9502	43.1	1.9165e-09	43	19.1541	43.1	5.12059e-10	43	2.64662	26.9	0.000430473	43	9.25413	26.9	0.0159693
43.1	18.9578	43.2	1.62531e-09	43.1	19.1635	43.2	4.18072e-10	43.1	2.59152	26.8	0.000449801	43.1	9.21924	26.8	0.0163924
43.2	18.9654	43.3	1.37655e-09	43.2	19.1728	43.3	3.40655e-10	43.2	2.53637	26.7	0.00046996	43.2	9.1843	26.7	0.016825
43.3	18.973	43.4	1.16431e-09	43.3	19.1822	43.4	2.77015e-10	43.3	2.48115	26.6	0.000490982	43.3	9.14932	26.6	0.0172674
43.4	18.9806	43.5	9.8347e-10	43.4	19.1916	43.5	2.24806e-10	43.4	2.42587	26.5	0.000512904	43.4	9.11431	26.5	0.0177195
43.5	18.9882	43.6	8.296e-10	43.5	19.2009	43.6	1.82062e-10	43.5	2.37052	26.4	0.00053576	43.5	9.07926	26.4	0.0181817
43.6	18.9958	43.7	6.98854e-10	43.6	19.2103	43.7	1.4714e-10	43.6	2.31512	26.3	0.00055959	43.6	9.04417	26.3	0.018654
43.7	19.0034	43.8	5.87908e-10	43.7	19.2197	43.8	1.18668e-10	43.7	2.25966	26.2	0.000584433	43.7	9.00904	26.2	0.0191365
43.8	19.011	43.9	4.93894e-10	43.8	19.229	43.9	9.55038e-11	43.8	2.20413	26.1	0.000610328	43.8	8.97387	26.1	0.0196295
43.9	19.0186	44	4.14339e-10	43.9	19.2384	44	7.66974e-11	43.9	2.14855	26	0.000637319	43.9	8.93866	26	0.0201329
44	19.0261	44.1	3.47114e-10	44	19.2478	44.1	6.14618e-11	44	2.0929	25.9	0.000665449	44	8.90342	25.9	0.020647
44.1	19.0337	44.2	2.90386e-10	44.1	19.2571	44.2	4.91459e-11	44.1	2.03719	25.8	0.000694763	44.1	8.86814	25.8	0.0211718
44.2	19.0413	44.3	2.42586e-10	44.2	19.2665	44.3	3.92117e-11	44.2	1.98142	25.7	0.000725308	44.2	8.83282	25.7	0.0217076
44.3	19.0488	44.4	2.02365e-10	44.3	19.2759	44.4	3.12164e-11	44.3	1.92559	25.6	0.000757133	44.3	8.79746	25.6	0.0222543
44.4	19.0564	44.5	1.68571e-10	44.4	19.2853	44.5	2.47959e-11	44.4	1.86971	25.5	0.00079029	44.4	8.76206	25.5	0.0228122
44.5	19.0639	44.6	1.40217e-10	44.5	19.2946	44.6	1.96516e-11	44.5	1.81376	25.4	0.000824829	44.5	8.72662	25.4	0.0233812
44.6	19.0715	44.7	1.16463e-10	44.6	19.304	44.7	1.55391e-11	44.6	1.75775	25.3	0.000860805	44.6	8.69115	25.3	0.0239616
44.7	19.079	44.8	9.65913e-11	44.7	19.3134	44.8	1.22591e-11	44.7	1.70168	25.2	0.000898275	44.7	8.65564	25.2	0.0245534
44.8	19.0865	44.9	7.99921e-11	44.8	19.3227	44.9	9.64896e-12	44.8	1.64555	25.1	0.000937297	44.8	8.62009	25.1	0.0251566
44.9	19.0941	45	6.61472e-11	44.9	19.3321	45	7.57682e-12	44.9	1.58935	25	0.000977931	44.9	8.5845	25	0.0257715
45	19.1016	45.1	5.46167e-11	45	19.3415	45.1	5.93562e-12	45	1.5331	24.9	0.00102024	45	8.54888	24.9	0.026398
45.1	19.1091	45.2	4.50284e-11	45.1	19.3508	45.2	4.63884e-12	45.1	1.47679	24.8	0.00106429	45.1	8.51321	24.8	0.0270362
45.2	19.1166	45.3	3.70671e-11	45.2	19.3602	45.3	3.61665e-12	45.2	1.42042	24.7	0.00111014	45.2	8.47751	24.7	0.0276861
45.3	19.1241	45.4	3.04668e-11	45.3	19.3696	45.4	2.81286e-12	45.3	1.36399	24.6	0.00115787	45.3	8.44177	24.6	0.0283479
45.4	19.1316	45.5	2.50033e-11	45.4	19.3789	45.5	2.18235e-12	45.4	1.3075	24.5	0.00120755	45.4	8.406	24.5	0.0290215
45.5	19.1391	45.6	2.04879e-11	45.5	19.3883	45.6	1.68898e-12	45.5	1.25095	24.4	0.00125925	45.5	8.37018	24.4	0.029707
45.6	19.1466	45.7	1.67618e-11	45.6	19.3977	45.7	1.30388e-12	45.6	1.19434	24.3	0.00131305	45.6	8.33433	24.3	0.0304045
45.7	19.1541	45.8	1.36918e-11	45.7	19.407	45.8	1.00405e-12	45.7	1.13767	24.2	0.00136902	45.7	8.29844	24.2	0.0311138
45.8	19.1616	45.9	1.11665e-11	45.8	19.4164	45.9	7.71201e-13	45.8	1.08094	24.1	0.00142726	45.8	8.26252	24.1	0.031835
45.9	19.1691	46	9.09246e-12	45.9	19.4258	46	5.90829e-13	45.9	1.02415	24	0.00148784	45.9	8.22655	24	0.0325682
46	19.1765	46.1	7.39181e-12	46	19.4352	46.1	4.5147e-13	46	0.967303	23.9	0.00155086	46	8.19055	23.9	0.0333131
46.1	19.184	46.2	5.99958e-12	46.1	19.4445	46.2	3.44079e-13	46.1	0.910395	23.8	0.0016164	46.1	8.15451	23.8	0.03407
46.2	19.1915	46.3	4.86167e-12	46.2	19.4539	46.3	2.6154e-13	46.2	0.853428	23.7	0.00168456	46.2	8.11843	23.7	0.0348385
46.3	19.1989	46.4	3.93316e-12	46.3	19.4633	46.4	1.98271e-13	46.3	0.796401	23.6	0.00175544	46.3	8.08232	23.6	0.0356188
46.4	19.2064	46.5	3.17675e-12	46.4	19.4726	46.5	1.49903e-13	46.4	0.739316	23.5	0.00182913	46.4	8.04617	23.5	0.0364107
46.5	19.2138	46.6	2.56157e-12	46.5	19.482	46.6	1.13026e-13	46.5	0.682171	23.4	0.00190574	46.5	8.00998	23.4	0.037214
46.6	19.2212	46.7	2.06207e-12	46.6	19.4914	46.7	8.49875e-14	46.6	0.624967	23.3	0.00198538	46.6	7.97376	23.3	0.0380288
46.7	19.2287	46.8	1.6572e-12	46.7	19.5007	46.8	6.37276e-14	46.7	0.567705	23.2	0.00206815	46.7	7.93749	23.2	0.0388548
46.8	19.2361	46.9	1.32957e-12	46.8	19.5101	46.9	4.76524e-14	46.8	0.510383	23.1	0.00215418	46.8	7.90119	23.1	0.0396918
46.9	19.2435	47	1.0649e-12	46.9	19.5195	47	3.55317e-14	46.9	0.453002	23	0.00224357	46.9	7.86486	23	0.0405398
47	19.2509	47.1	8.51457e-13	47	19.5288	47.1	2.64185e-14	47	0.395563	22.9	0.00233646	47	7.82848	22.9	0.0413985
47.1	19.2584	47.2	6.79623e-13	47.1	19.5382	47.2	1.95863e-14	47.1	0.338065	22.8	0.00243296	47.1	7.79207	22.8	0.0422677
47.2	19.2658	47.3	5.41528e-13	47.2	19.5476	47.3	1.44788e-14	47.2	0.280508	22.7	0.0025332	47.2	7.75562	22.7	0.0431472
47.3	19.2732	47.4	4.30739e-13	47.3	19.5569	47.4	1.06719e-14	47.3	0.222892	22.6	0.00263733	47.3	7.71914	22.6	0.0440367
47.4	19.2806	47.5	3.42014e-13	47.4	19.5663	47.5	7.84267e-15	47.4	0.165218	22.5	0.00274547	47.4	7.68261	22.5	0.0449359
47.5	19.288	47.6	2.71085e-13	47.5	19.5757	47.6	5.74631e-15	47.5	0.107486	22.4	0.00285777	47.5	7.64606	22.4	0.0458445
47.6	19.2953	47.7	2.14483e-13	47.6	19.585	47.7	4.19763e-15	47.6	0.0496946	22.3	0.00297437	47.6	7.60946	22.3	0.0467623
47.7	19.3027	47.8	1.69395e-13	47.7	19.5944	47.8	3.05702e-15	47.7	-0.00815478	22.2	0.00309543	47.7	7.57283	22.2	0.0476887
47.8	19.3101	47.9	1.33544e-13	47.8	19.6038	47.9	2.21951e-15	47.8	-0.0660625	22.1	0.00322109	47.8	7.53616	22.1	0.0486235
47.9	19.3175	48	1.0509e-13	47.9	19.6132	48	1.60645e-15	47.9	-0.124028	22	0.00335153	47.9	7.49945	22	0.0495663
48	19.3248	48.1	8.25469e-14	48	19.6225	48.1	1.1591e-15	48	-0.182053	21.9	0.00348689	48	7.46271	21.9	0.0505165
48.1	19.3322	48.2	6.47203e-14	48.1	19.6319	48.2	8.33681e-16	48.1	-0.240135	21.8	0.00362736	48.1	7.42593	21.8	0.0514738
48.2	19.3396	48.3	5.06496e-14	48.2	19.6413	48.3	5.97715e-16	48.2	-0.298275	21.7	0.00377311	48.2	7.38911	21.7	0.0524377
48.3	19.3469	48.4	3.9564e-14	48.3	19.6506	48.4	4.27159e-16	48.3	-0.356474	21.6	0.0039243	48.3	7.35226	21.6	0.0534076
48.4	19.3542	48.5	3.08467e-14	48.4	19.66	48.5	3.0428e-16	48.4	-0.41473	21.5	0.00408114	48.4	7.31537	21.5	0.0543831
48.5	19.3616	48.6	2.40046e-14	48.5	19.6694	48.6	2.16039e-16	48.5	-0.473044	21.4	0.0042438	48.5	7.27845	21.4	0.0553634
48.6	19.3689	48.7	1.86447e-14	48.6	19.6787	48.7	1.52881e-16	48.6	-0.531416	21.3	0.00441249	48.6	7.24149	21.3	0.056348
48.7	19.3762	48.8	1.44538e-14	48.7	19.6881	48.8	1.07826e-16	48.7	-0.589846	21.2	0.00458739	48.7	7.20449	21.2	0.0573363
48.8	19.3836	48.9	1.11834e-14	48.8	19.6975	48.9	7.57924e-17	48.8	-0.648334	21.1	0.00476872	48.8	7.16745	21.1	0.0583275
48.9	19.3909	49	8.63614e-15	48.9	19.7068	49	5.30945e-17	48.9	-0.706879	21	0.00495668	48.9	7.13038	21	0.0593211
49	19.3982	49.1	6.65606e-15	49	19.7162	49.1	3.70664e-17	49	-0.765482	20.9	0.0051515	49	7.09328	20.9	0.0603162
49.1	19.4055	49.2	5.11989e-15	49.1	19.7256	49.2	2.57872e-17	49.1	-0.824142	20.8	0.00535338	49.1	7.05613	20.8	0.061312
49.2	19.4128	49.3	3.93047e-15	49.2	19.7349	49.3	1.78775e-17	49.2	-0.88286	20.7	0.00556257	49.2	7.01895	20.7	0.0623078
49.3	19.4201	49.4	3.01135e-15	49.3	19.7443	49.4	1.23501e-17	49.3	-0.941635	20.6	0.00577928	49.3	6.98174	20.6	0.0633028
49.4	19.4274	49.5	2.30254e-15	49.4	19.7537	49.5	8.50134e-18	49.4	-1.00047	20.5	0.00600377	49.4	6.94449	20.5	0.064296
49.5	19.4347	49.6	1.75702e-15	49.5	19.7631	49.6	5.83094e-18	49.5	-1.05936	20.4	0.00623626	49.5	6.9072	20.4	0.0652865
49.6	19.442	49.7	1.33802e-15	49.6	19.7724	49.7	3.98483e-18	49.6	-1.11831	20.3	0.00647702	49.6	6.86987	20.3	0.0662735
49.7	19.4492	49.8	1.01686e-15	49.7	19.7818	49.8	2.71323e-18	49.7	-1.17731	20.2	0.00672629	49.7	6.83251	20.2	0.0672559
49.8	19.4565	49.9	7.71196e-16	49.8	19.7912	49.9	1.84058e-18	49.8	-1.23637	20.1	0.00698434	49.8	6.79512	20.1	0.0682328
49.9	19.4638	50	5.8367e-16	49.9	19.8005	50	1.24393e-18	49.9	-1.29549	20	0.00725144	49.9	6.75769	20	0.069203
50	19.471	50.1	4.40823e-16	50	19.8099	50.1	8.37527e-19	50	-1.35467	19.9	0.00752785	50	6.72022	19.9	0.0701656
50.1	19.4783	50.2	3.32238e-16	50.1	19.8193	50.2	5.61754e-19	50.1	-1.4139	19.8	0.00781385	50.1	6.68271	19.8	0.0711194
50.2	19.4855	50.3	2.49871e-16	50.2	19.8286	50.3	3.75338e-19	50.2	-1.47319	19.7	0.00810974	50.2	6.64517	19.7	0.0720634
50.3	19.4928	50.4	1.87525e-16	50.3	19.838	50.4	2.49812e-19	50.3	-1.53253	19.6	0.00841579	50.3	6.6076	19.6	0.0729963
50.4	19.5	50.5	1.40434e-16	50.4	19.8474	50.5	1.65615e-19	50.4	-1.59194	19.5	0.0087323	50.4	6.56999	19.5	0.0739169
50.5	19.5072	50.6	1.04942e-16	50.5	19.8567	50.6	1.09362e-19	50.5	-1.6514	19.4	0.00905957	50.5	6.53234	19.4	0.0748242
50.6	19.5145	50.7	7.825e-17	50.6	19.8661	50.7	7.19287e-20	50.6	-1.71091	19.3	0.00939791	50.6	6.49466	19.3	0.0757167
50.7	19.5217	50.8	5.82199e-17	50.7	19.8755	50.8	4.71178e-20	50.7	-1.77049	19.2	0.00974764	50.7	6.45694	19.2	0.0765932
50.8	19.5289	50.9	4.32219e-17	50.8	19.8848	50.9	3.07397e-20	50.8	-1.83012	19.1	0.0101091	50.8	6.41919	19.1	0.0774526
50.9	19.5361	51	3.20166e-17	50.9	19.8942	51	1.99724e-20	50.9	-1.8898	19	0.0104825	50.9	6.3814	19	0.0782933
51	19.5433	51.1	2.36636e-17	51	19.9036	51.1	1.29229e-20	51	-1.94954	18.9	0.0108683	51	6.34357	18.9	0.0791142
51.1	19.5505	51.2	1.74507e-17	51.1	19.913	51.2	8.3267e-21	51.1	-2.00934	18.8	0.0112667	51.1	6.30571	18.8	0.0799138
51.2	19.5577	51.3	1.28401e-17	51.2	19.9223	51.3	5.34257e-21	51.2	-2.0692	18.7	0.0116781	51.2	6.26781	18.7	0.0806908
51.3	19.5649	51.4	9.42616e-18	51.3	19.9317	51.4	3.4133e-21	51.3	-2.12911	18.6	0.0121029	51.3	6.22988	18.6	0.0814439
51.4	19.5721	51.5	6.90416e-18	51.4	19.9411	51.5	2.17135e-21	51.4	-2.18908	18.5	0.0125414	51.4	6.19192	18.5	0.0821715
51.5	19.5793	51.6	5.04532e-18	51.5	19.9504	51.6	1.3753e-21	51.5	-2.2491	18.4	0.0129939	51.5	6.15391	18.4	0.0828724
51.6	19.5864	51.7	3.67843e-18	51.6	19.9598	51.7	8.6728e-22	51.6	-2.30918	18.3	0.0134608	51.6	6.11588	18.3	0.0835451
51.7	19.5936	51.8	2.67562e-18	51.7	19.9692	51.8	5.44501e-22	51.7	-2.36932	18.2	0.0139424	51.7	6.0778	18.2	0.0841882
51.8	19.6008	51.9	1.94164e-18	51.8	19.9785	51.9	3.40327e-22	51.8	-2.42951	18.1	0.0144392	51.8	6.0397	18.1	0.0848003
51.9	19.6079	52	1.40569e-18	51.9	19.9879	52	2.11756e-22	51.9	-2.48976	18	0.0149513	51.9	6.00155	18	0.0853801
52	19.6151	52.1	1.01527e-18	52	19.9973	52.1	1.31159e-22	52	-2.55006	17.9	0.0154793	52	5.96337	17.9	0.085926
52.1	19.6222	52.2	7.31532e-19	52.1	20.0066	52.2	8.0865e-23	52.1	-2.61042	17.8	0.0160234	52.1	5.92516	17.8	0.0864368
52.2	19.6294	52.3	5.25827e-19	52.2	20.016	52.3	4.96261e-23	52.2	-2.67084	17.7	0.016584	52.2	5.88691	17.7	0.0869111
52.3	19.6365	52.4	3.77052e-19	52.3	20.0254	52.4	3.03127e-23	52.3	-2.73131	17.6	0.0171615	52.3	5.84863	17.6	0.0873474
52.4	19.6436	52.5	2.69714e-19	52.4	20.0347	52.5	1.84283e-23	52.4	-2.79184	17.5	0.0177562	52.4	5.81031	17.5	0.0877446
52.5	19.6507	52.6	1.92461e-19	52.5	20.0441	52.6	1.115e-23	52.5	-2.85242	17.4	0.0183686	52.5	5.77195	17.4	0.0881012
52.6	19.6579	52.7	1.36996e-19	52.6	20.0535	52.7	6.71384e-24	52.6	-2.91306	17.3	0.0189988	52.6	5.73356	17.3	0.0884161
52.7	19.665	52.8	9.72746e-20	52.7	20.0628	52.8	4.02305e-24	52.7	-2.97375	17.2	0.0196474	52.7	5.69514	17.2	0.0886879
52.8	19.6721	52.9	6.88978e-20	52.8	20.0722	52.9	2.39888e-24	52.8	-3.0345	17.1	0.0203145	52.8	5.65668	17.1	0.0889155
52.9	19.6792	53	4.86766e-20	52.9	20.0816	53	1.42334e-24	52.9	-3.09531	17	0.0210007	52.9	5.61819	17	0.0890978
53	19.6863	53.1	3.43034e-20	53	20.091	53.1	8.40306e-25	53	-3.15617	16.9	0.0217062	53	5.57966	16.9	0.0892336
53.1	19.6934	53.2	2.41129e-20	53.1	20.1003	53.2	4.93598e-25	53.1	-3.21709	16.8	0.0224313	53.1	5.54109	16.8	0.0893219
53.2	19.7005	53.3	1.69063e-20	53.2	20.1097	53.3	2.88467e-25	53.2	-3.27806	16.7	0.0231764	53.2	5.5025	16.7	0.0893617
53.3	19.7075	53.4	1.18231e-20	53.3	20.1191	53.4	1.6772e-25	53.3	-3.33908	16.6	0.0239417	53.3	5.46386	16.6	0.0893522
53.4	19.7146	53.5	8.24681e-21	53.4	20.1284	53.5	9.70105e-26	53.4	-3.40016	16.5	0.0247276	53.4	5.4252	16.5	0.0892923
53.5	19.7217	53.6	5.73731e-21	53.5	20.1378	53.6	5.58182e-26	53.5	-3.4613	16.4	0.0255344	53.5	5.38649	16.4	0.0891814
53.6	19.7287	53.7	3.98099e-21	53.6	20.1472	53.7	3.19474e-26	53.6	-3.52249	16.3	0.0263623	53.6	5.34776	16.3	0.0890188
53.7	19.7358	53.8	2.75503e-21	53.7	20.1565	53.8	1.81876e-26	53.7	-3.58374	16.2	0.0272116	53.7	5.30898	16.2	0.0888038
53.8	19.7428	53.9	1.90154e-21	53.8	20.1659	53.9	1.02985e-26	53.8	-3.64504	16.1	0.0280825	53.8	5.27018	16.1	0.088536
53.9	19.7499	54	1.30896e-21	53.9	20.1753	54	5.79977e-27	53.9	-3.7064	16	0.0289753	53.9	5.23134	16	0.0882147
54	19.7569	54.1	8.98618e-22	54	20.1846	54.1	3.24834e-27	54	-3.76781	15.9	0.0298902	54	5.19246	15.9	0.0878398
54.1	19.764	54.2	6.15246e-22	54.1	20.194	54.2	1.80927e-27	54.1	-3.82927	15.8	0.0308273	54.1	5.15355	15.8	0.087411
54.2	19.771	54.3	4.20087e-22	54.2	20.2034	54.3	1.00211e-27	54.2	-3.89079	15.7	0.0317869	54.2	5.1146	15.7	0.0869281
54.3	19.778	54.4	2.86047e-22	54.3	20.2127	54.4	5.51917e-28	54.3	-3.95237	15.6	0.032769	54.3	5.07563	15.6	0.0863911
54.4	19.785	54.5	1.9424e-22	54.4	20.2221	54.5	3.02242e-28	54.4	-4.014	15.5	0.0337738	54.4	5.03661	15.5	0.0858
54.5	19.7921	54.6	1.31533e-22	54.5	20.2315	54.6	1.64565e-28	54.5	-4.07568	15.4	0.0348014	54.5	4.99756	15.4	0.0851551
54.6	19.7991	54.7	8.88208e-23	54.6	20.2409	54.7	8.90832e-29	54.6	-4.13742	15.3	0.0358519	54.6	4.95848	15.3	0.0844567
54.7	19.8061	54.8	5.98102e-23	54.7	20.2502	54.8	4.7941e-29	54.7	-4.19922	15.2	0.0369252	54.7	4.91937	15.2	0.0837051
54.8	19.8131	54.9	4.01613e-23	54.8	20.2596	54.9	2.56476e-29	54.8	-4.26107	15.1	0.0380213	54.8	4.88021	15.1	0.082901
54.9	19.82	55	2.68908e-23	54.9	20.269	55	1.36393e-29	54.9	-4.32297	15	0.0391402	54.9	4.84103	15	0.0820449
55	19.827	55.1	1.79538e-23	55	20.2783	55.1	7.2097e-30	55	-4.38493	14.9	0.0402818	55	4.80181	14.9	0.0811377
55.1	19.834	55.2	1.19524e-23	55.1	20.2877	55.2	3.78789e-30	55.1	-4.44694	14.8	0.0414461	55.1	4.76256	14.8	0.0801802
55.2	19.841	55.3	7.93411e-24	55.2	20.2971	55.3	1.97792e-30	55.2	-4.509	14.7	0.0426327	55.2	4.72327	14.7	0.0791736
55.3	19.848	55.4	5.25137e-24	55.3	20.3064	55.4	1.02642e-30	55.3	-4.57112	14.6	0.0438415	55.3	4.68395	14.6	0.0781189
55.4	19.8549	55.5	3.46556e-24	55.4	20.3158	55.5	5.29326e-31	55.4	-4.6333	14.5	0.0450723	55.4	4.64459	14.5	0.0770175
55.5	19.8619	55.6	2.28029e-24	55.5	20.3252	55.6	2.71253e-31	55.5	-4.69552	14.4	0.0463246	55.5	4.6052	14.4	0.0758708
55.6	19.8688	55.7	1.49595e-24	55.6	20.3345	55.7	1.3812e-31	55.6	-4.75781	14.3	0.0475982	55.6	4.56578	14.3	0.0746802
55.7	19.8758	55.8	9.78467e-25	55.7	20.3439	55.8	6.98777e-32	55.7	-4.82014	14.2	0.0488926	55.7	4.52632	14.2	0.0734474
55.8	19.8827	55.9	6.38071e-25	55.8	20.3533	55.9	3.51235e-32	55.8	-4.88253	14.1	0.0502074	55.8	4.48683	14.1	0.0721741
55.9	19.8896	56	4.14836e-25	55.9	20.3626	56	1.75391e-32	55.9	-4.94498	14	0.0515419	55.9	4.4473	14	0.0708623
56	19.8966	56.1	2.68883e-25	56	20.372	56.1	8.7004e-33	56	-5.00748	13.9	0.0528956	56	4.40774	13.9	0.0695139
56.1	19.9035	56.2	1.73747e-25	56.1	20.3814	56.2	4.28714e-33	56.1	-5.07003	13.8	0.0542678	56.1	4.36815	13.8	0.068131
56.2	19.9104	56.3	1.11927e-25	56.2	20.3908	56.3	2.09828e-33	56.2	-5.13263	13.7	0.0556577	56.2	4.32852	13.7	0.0667156
56.3	19.9173	56.4	7.18794e-26	56.3	20.4001	56.4	1.02e-33	56.3	-5.19529	13.6	0.0570645	56.3	4.28886	13.6	0.0652702
56.4	19.9242	56.5	4.60172e-26	56.4	20.4095	56.5	4.92438e-34	56.4	-5.25801	13.5	0.0584874	56.4	4.24916	13.5	0.063797
56.5	19.9311	56.6	2.93678e-26	56.5	20.4189	56.6	2.36095e-34	56.5	-5.32077	13.4	0.0599254	56.5	4.20944	13.4	0.0622984
56.6	19.938	56.7	1.86832e-26	56.6	20.4282	56.7	1.12403e-34	56.6	-5.38359	13.3	0.0613773	56.6	4.16967	13.3	0.060777
56.7	19.9449	56.8	1.18482e-26	56.7	20.4376	56.8	5.31373e-35	56.7	-5.44647	13.2	0.0628422	56.7	4.12988	13.2	0.0592352
56.8	19.9518	56.9	7.48972e-27	56.8	20.447	56.9	2.49412e-35	56.8	-5.50939	13.1	0.0643187	56.8	4.09005	13.1	0.0576757
56.9	19.9587	57	4.71935e-27	56.9	20.4563	57	1.16227e-35	56.9	-5.57237	13	0.0658056	56.9	4.05018	13	0.0561012
57	19.9655	57.1	2.9641e-27	57	20.4657	57.1	5.37695e-36	57	-5.63541	12.9	0.0673015	57	4.01029	12.9	0.0545143
57.1	19.9724	57.2	1.85563e-27	57.1	20.4751	57.2	2.46931e-36	57.1	-5.6985	12.8	0.0688049	57.1	3.97036	12.8	0.0529176
57.2	19.9793	57.3	1.15789e-27	57.2	20.4844	57.3	1.12563e-36	57.2	-5.76164	12.7	0.0703144	57.2	3.93039	12.7	0.0513141
57.3	19.9861	57.4	7.20131e-28	57.3	20.4938	57.4	5.09292e-37	57.3	-5.82483	12.6	0.0718281	57.3	3.89039	12.6	0.0497063
57.4	19.993	57.5	4.46393e-28	57.4	20.5032	57.5	2.28695e-37	57.4	-5.88808	12.5	0.0733444	57.4	3.85036	12.5	0.048097
57.5	19.9998	57.6	2.75788e-28	57.5	20.5125	57.6	1.01915e-37	57.5	-5.95138	12.4	0.0748615	57.5	3.8103	12.4	0.046489
57.6	20.0067	57.7	1.69816e-28	57.6	20.5219	57.7	4.50685e-38	57.6	-6.01473	12.3	0.0763775	57.6	3.7702	12.3	0.0448849
57.7	20.0135	57.8	1.04211e-28	57.7	20.5313	57.8	1.97759e-38	57.7	-6.07814	12.2	0.0778902	57.7	3.73007	12.2	0.0432873
57.8	20.0203	57.9	6.37348e-29	57.8	20.5407	57.9	8.60982e-39	57.8	-6.1416	12.1	0.0793977	57.8	3.6899	12.1	0.0416989
57.9	20.0271	58	3.88469e-29	57.9	20.55	58	3.71889e-39	57.9	-6.20511	12	0.0808978	57.9	3.6497	12	0.0401223
58	20.0339	58.1	2.35963e-29	58	20.5594	58.1	1.59354e-39	58	-6.26868	11.9	0.0823881	58	3.60947	11.9	0.0385599
58.1	20.0408	58.2	1.42834e-29	58.1	20.5688	58.2	6.77347e-40	58.1	-6.33229	11.8	0.0838662	58.1	3.56921	11.8	0.0370142
58.2	20.0476	58.3	8.61608e-30	58.2	20.5781	58.3	2.85577e-40	58.2	-6.39596	11.7	0.0853299	58.2	3.52891	11.7	0.0354875
58.3	20.0544	58.4	5.17928e-30	58.3	20.5875	58.4	1.19417e-40	58.3	-6.45969	11.6	0.0867764	58.3	3.48858	11.6	0.0339821
58.4	20.0611	58.5	3.10242e-30	58.4	20.5969	58.5	4.95229e-41	58.4	-6.52347	11.5	0.0882032	58.4	3.44821	11.5	0.0325001
58.5	20.0679	58.6	1.85181e-30	58.5	20.6062	58.6	2.03662e-41	58.5	-6.5873	11.4	0.0896077	58.5	3.40781	11.4	0.0310435
58.6	20.0747	58.7	1.1014e-30	58.6	20.6156	58.7	8.30508e-42	58.6	-6.65118	11.3	0.090987	58.6	3.36738	11.3	0.0296143
58.7	20.0815	58.8	6.5274e-31	58.7	20.625	58.8	3.35793e-42	58.7	-6.71511	11.2	0.0923383	58.7	3.32692	11.2	0.0282144
58.8	20.0883	58.9	3.85452e-31	58.8	20.6343	58.9	1.34605e-42	58.8	-6.7791	11.1	0.0936588	58.8	3.28642	11.1	0.0268453
58.9	20.095	59	2.26792e-31	58.9	20.6437	59	5.34901e-43	58.9	-6.84314	11	0.0949455	58.9	3.24589	11	0.0255087
59	20.1018	59.1	1.32954e-31	59	20.6531	59.1	2.10705e-43	59	-6.90723	10.9	0.0961955	59	3.20533	10.9	0.024206
59.1	20.1085	59.2	7.76578e-32	59.1	20.6624	59.2	8.2268e-44	59.1	-6.97138	10.8	0.0974057	59.1	3.16473	10.8	0.0229384
59.2	20.1153	59.3	4.51925e-32	59.2	20.6718	59.3	3.18349e-44	59.2	-7.03557	10.7	0.098573	59.2	3.1241	10.7	0.0217071
59.3	20.122	59.4	2.62022e-32	59.3	20.6812	59.4	1.22084e-44	59.3	-7.09982	10.6	0.0996945	59.3	3.08344	10.6	0.0205131
59.4	20.1287	59.5	1.51352e-32	59.4	20.6905	59.5	4.63932e-45	59.4	-7.16413	10.5	0.100767	59.4	3.04275	10.5	0.0193572
59.5	20.1355	59.6	8.70981e-33	59.5	20.6999	59.6	1.74686e-45	59.5	-7.22848	10.4	0.101787	59.5	3.00202	10.4	0.0182402
59.6	20.1422	59.7	4.99333e-33	59.6	20.7093	59.7	6.51674e-46	59.6	-7.29289	10.3	0.102753	59.6	2.96126	10.3	0.0171626
59.7	20.1489	59.8	2.85183e-33	59.7	20.7187	59.8	2.40843e-46	59.7	-7.35734	10.2	0.10366	59.7	2.92046	10.2	0.0161249
59.8	20.1556	59.9	1.62255e-33	59.8	20.728	59.9	8.81718e-47	59.8	-7.42185	10.1	0.104505	59.8	2.87964	10.1	0.0151273
59.9	20.1623	60	9.19611e-34	59.9	20.7374	60	3.19727e-47	59.9	-7.48642	10	0.105287	59.9	2.83878	10	0.0141699
60	20.169	60.1	5.19197e-34	60	20.7468	60.1	1.14827e-47	60	-7.55103	9.9	0.106001	60	2.79789	9.9	0.0132529
60.1	20.1757	60.2	2.91994e-34	60.1	20.7561	60.2	4.08399e-48	60.1	-7.6157	9.8	0.106646	60.1	2.75696	9.8	0.0123759
60.2	20.1824	60.3	1.63575e-34	60.2	20.7655	60.3	1.43834e-48	60.2	-7.68042	9.7	0.107217	60.2	2.716	9.7	0.0115389
60.3	20.1891	60.4	9.12753e-35	60.3	20.7749	60.4	5.01572e-49	60.3	-7.74519	9.6	0.107713	60.3	2.67501	9.6	0.0107415
60.4	20.1957	60.5	5.07309e-35	60.4	20.7842	60.5	1.73165e-49	60.4	-7.81001	9.5	0.108131	60.4	2.63399	9.5	0.00998307
60.5	20.2024	60.6	2.80843e-35	60.5	20.7936	60.6	5.91837e-50	60.5	-7.87489	9.4	0.108468	60.5	2.59294	9.4	0.00926317
60.6	20.2091	60.7	1.54853e-35	60.6	20.803	60.7	2.00224e-50	60.6	-7.93981	9.3	0.108722	60.6	2.55185	9.3	0.00858106
60.7	20.2157	60.8	8.50408e-36	60.7	20.8123	60.8	6.70443e-51	60.7	-8.00479	9.2	0.108892	60.7	2.51073	9.2	0.00793599
60.8	20.2224	60.9	4.65134e-36	60.8	20.8217	60.9	2.22176e-51	60.8	-8.06982	9.1	0.108974	60.8	2.46957	9.1	0.00732709
60.9	20.229	61	2.53374e-36	60.9	20.8311	61	7.28582e-52	60.9	-8.1349	9	0.108967	60.9	2.42839	9	0.00675342
61	20.2357	61.1	1.37457e-36	61	20.8404	61.1	2.36409e-52	61	-8.20003	8.9	0.10887	61	2.38717	8.9	0.00621399
61.1	20.2423	61.2	7.42652e-37	61.1	20.8498	61.2	7.58945e-53	61.1	-8.26522	8.8	0.108681	61.1	2.34592	8.8	0.00570772
61.2	20.2489	61.3	3.99582e-37	61.2	20.8592	61.3	2.41031e-53	61.2	-8.33045	8.7	0.108399	61.2	2.30464	8.7	0.00523352
61.3	20.2555	61.4	2.14101e-37	61.3	20.8686	61.4	7.57199e-54	61.3	-8.39574	8.6	0.108022	61.3	2.26332	8.6	0.0047902
61.4	20.2622	61.5	1.14238e-37	61.4	20.8779	61.5	2.35274e-54	61.4	-8.46108	8.5	0.107551	61.4	2.22197	8.5	0.0043766
61.5	20.2688	61.6	6.06983e-38	61.5	20.8873	61.6	7.22974e-55	61.5	-8.52647	8.4	0.106985	61.5	2.18059	8.4	0.00399147
61.6	20.2754	61.7	3.21145e-38	61.6	20.8967	61.7	2.19689e-55	61.6	-8.59191	8.3	0.106324	61.6	2.13918	8.3	0.00363359
61.7	20.282	61.8	1.69191e-38	61.7	20.906	61.8	6.60066e-56	61.7	-8.65741	8.2	0.105567	61.7	2.09774	8.2	0.0033017
61.8	20.2886	61.9	8.87548e-39	61.8	20.9154	61.9	1.96071e-56	61.8	-8.72295	8.1	0.104715	61.8	2.05626	8.1	0.00299453
61.9	20.2951	62	4.63592e-39	61.9	20.9248	62	5.75754e-57	61.9	-8.78855	8	0.103769	61.9	2.01475	8	0.00271083
62	20.3017	62.1	2.41101e-39	62	20.9341	62.1	1.67114e-57	62	-8.85419	7.9	0.10273	62	1.97321	7.9	0.00244935
62.1	20.3083	62.2	1.24844e-39	62.1	20.9435	62.2	4.79398e-58	62.1	-8.91989	7.8	0.101599	62.1	1.93164	7.8	0.00220886
62.2	20.3149	62.3	6.4363e-40	62.2	20.9529	62.3	1.35905e-58	62.2	-8.98564	7.7	0.100378	62.2	1.89003	7.7	0.00198812
62.3	20.3214	62.4	3.30362e-40	62.3	20.9622	62.4	3.807e-59	62.3	-9.05144	7.6	0.099068	62.3	1.84839	7.6	0.00178596
62.4	20.328	62.5	1.68818e-40	62.4	20.9716	62.5	1.05363e-59	62.4	-9.11729	7.5	0.097672	62.4	1.80672	7.5	0.0016012
62.5	20.3345	62.6	8.58841e-41	62.5	20.981	62.6	2.88077e-60	62.5	-9.18319	7.4	0.0961923	62.5	1.76502	7.4	0.0014327
62.6	20.3411	62.7	4.34971e-41	62.6	20.9903	62.7	7.78013e-61	62.6	-9.24915	7.3	0.0946318	62.6	1.72329	7.3	0.00127936
62.7	20.3476	62.8	2.19306e-41	62.7	20.9997	62.8	2.07527e-61	62.7	-9.31515	7.2	0.0929934	62.7	1.68152	7.2	0.00114014
62.8	20.3541	62.9	1.10071e-41	62.8	21.0091	62.9	5.46669e-62	62.8	-9.3812	7.1	0.0912805	62.8	1.63972	7.1	0.00101399
62.9	20.3607	63	5.49942e-42	62.9	21.0185	63	1.42194e-62	62.9	-9.44731	7	0.0894969	62.9	1.59789	7	0.000899957
63	20.3672	63.1	2.73508e-42	63	21.0278	63.1	3.6517e-63	63	-9.51347	6.9	0.0876463	63	1.55603	6.9	0.000797096
63.1	20.3737	63.2	1.35401e-42	63.1	21.0372	63.2	9.25793e-64	63.1	-9.57967	6.8	0.085733	63.1	1.51414	6.8	0.000704522
63.2	20.3802	63.3	6.67206e-43	63.2	21.0466	63.3	2.31678e-64	63.2	-9.64593	6.7	0.0837613	63.2	1.47221	6.7	0.000621393
63.3	20.3867	63.4	3.27247e-43	63.3	21.0559	63.4	5.72207e-65	63.3	-9.71224	6.6	0.0817358	63.3	1.43025	6.6	0.000546915
63.4	20.3932	63.5	1.59755e-43	63.4	21.0653	63.5	1.39466e-65	63.4	-9.7786	6.5	0.0796613	63.4	1.38826	6.5	0.000480341
63.5	20.3997	63.6	7.76229e-44	63.5	21.0747	63.6	3.35408e-66	63.5	-9.84501	6.4	0.0775427	63.5	1.34624	6.4	0.000420967
63.6	20.4062	63.7	3.75376e-44	63.6	21.084	63.7	7.9582e-67	63.6	-9.91147	6.3	0.075385	63.6	1.30419	6.3	0.000368137
63.7	20.4127	63.8	1.80665e-44	63.7	21.0934	63.8	1.86268e-67	63.7	-9.97798	6.2	0.0731936	63.7	1.2621	6.2	0.000321238
63.8	20.4191	63.9	8.65367e-45	63.8	21.1028	63.9	4.30016e-68	63.8	-10.0445	6.1	0.0709736	63.8	1.21998	6.1	0.000279703
63.9	20.4256	64	4.12511e-45	63.9	21.1121	64	9.79044e-69	63.9	-10.1112	6	0.0687305	63.9	1.17784	6	0.000243003
64	20.432	64.1	1.95689e-45	64	21.1215	64.1	2.19802e-69	64	-10.1778	5.9	0.0664696	64	1.13566	5.9	0.000210653
64.1	20.4385	64.2	9.2381e-46	64.1	21.1309	64.2	4.86537e-70	64.1	-10.2445	5.8	0.0641965	64.1	1.09344	5.8	0.000182204
64.2	20.4449	64.3	4.33982e-46	64.2	21.1402	64.3	1.06169e-70	64.2	-10.3113	5.7	0.0619164	64.2	1.0512	5.7	0.000157246
64.3	20.4514	64.4	2.02872e-46	64.3	21.1496	64.4	2.28359e-71	64.3	-10.3781	5.6	0.0596348	64.3	1.00893	5.6	0.000135402
64.4	20.4578	64.5	9.43678e-47	64.4	21.159	64.5	4.84082e-72	64.4	-10.445	5.5	0.057357	64.4	0.966618	5.5	0.00011633
64.5	20.4642	64.6	4.3678e-47	64.5	21.1683	64.6	1.01121e-72	64.5	-10.5119	5.4	0.0550882	64.5	0.92428	5.4	9.97178e-05
64.6	20.4707	64.7	2.01154e-47	64.6	21.1777	64.7	2.08123e-73	64.6	-10.5788	5.3	0.0528334	64.6	0.88191	5.3	8.52838e-05
64.7	20.4771	64.8	9.21738e-48	64.7	21.1871	64.8	4.21989e-74	64.7	-10.6459	5.2	0.0505977	64.7	0.839508	5.2	7.27726e-05
64.8	20.4835	64.9	4.20232e-48	64.8	21.1965	64.9	8.42793e-75	64.8	-10.7129	5.1	0.0483859	64.8	0.797075	5.1	6.19546e-05
64.9	20.4899	65	1.90617e-48	64.9	21.2058	65	1.65774e-75	64.9	-10.78	5	0.0462024	64.9	0.754611	5	5.26235e-05
65	20.4963	65.1	8.60227e-49	65	21.2152	65.1	3.21091e-76	65	-10.8472	4.9	0.0440516	65	0.712115	4.9	4.45947e-05
65.1	20.5027	65.2	3.86216e-49	65.1	21.2246	65.2	6.12336e-77	65.1	-10.9144	4.8	0.0419378	65.1	0.669587	4.8	3.77035e-05
65.2	20.5091	65.3	1.72505e-49	65.2	21.2339	65.3	1.14958e-77	65.2	-10.9817	4.7	0.0398647	65.2	0.627029	4.7	3.18032e-05
65.3	20.5154	65.4	7.66507e-50	65.3	21.2433	65.4	2.12429e-78	65.3	-11.049	4.6	0.0378359	65.3	0.584438	4.6	2.67639e-05
65.4	20.5218	65.5	3.38813e-50	65.4	21.2527	65.5	3.8632e-79	65.4	-11.1164	4.5	0.0358549	65.4	0.541817	4.5	2.24707e-05
65.5	20.5282	65.6	1.48978e-50	65.5	21.262	65.6	6.91312e-80	65.5	-11.1838	4.4	0.0339246	65.5	0.499164	4.4	1.88221e-05
65.6	20.5345	65.7	6.51612e-51	65.6	21.2714	65.7	1.21711e-80	65.6	-11.2512	4.3	0.0320477	65.6	0.45648	4.3	1.57291e-05
65.7	20.5409	65.8	2.83498e-51	65.7	21.2808	65.8	2.10788e-81	65.7	-11.3188	4.2	0.0302267	65.7	0.413764	4.2	1.31136e-05
65.8	20.5472	65.9	1.22685e-51	65.8	21.2901	65.9	3.59051e-82	65.8	-11.3863	4.1	0.0284637	65.8	0.371017	4.1	1.09075e-05
65.9	20.5536	66	5.2808e-52	65.9	21.2995	66	6.0144e-83	65.9	-11.4539	4	0.0267605	65.9	0.328239	4	9.05121e-06
66	20.5599	66.1	2.26082e-52	66	21.3089	66.1	9.90574e-84	66	-11.5216	3.9	0.0251184	66	0.28543	3.9	7.49326e-06
66.1	20.5662	66.2	9.62662e-53	66.1	21.3182	66.2	1.60387e-84	66.1	-11.5893	3.8	0.0235388	66.1	0.24259	3.8	6.18895e-06
66.2	20.5726	66.3	4.07674e-53	66.2	21.3276	66.3	2.55254e-85	66.2	-11.6571	3.7	0.0220224	66.2	0.199718	3.7	5.09971e-06
66.3	20.5789	66.4	1.717e-53	66.3	21.337	66.4	3.9923e-86	66.3	-11.7249	3.6	0.0205698	66.3	0.156815	3.6	4.19236e-06
66.4	20.5852	66.5	7.19174e-54	66.4	21.3464	66.5	6.13552e-87	66.4	-11.7927	3.5	0.0191813	66.4	0.113881	3.5	3.43839e-06
66.5	20.5915	66.6	2.99564e-54	66.5	21.3557	66.6	9.26371e-88	66.5	-11.8606	3.4	0.0178568	66.5	0.0709163	3.4	2.81346e-06
66.6	20.5978	66.7	1.24087e-54	66.6	21.3651	66.7	1.37389e-88	66.6	-11.9286	3.3	0.0165961	66.6	0.0279202	3.3	2.29675e-06
66.7	20.6041	66.8	5.11126e-55	66.7	21.3745	66.8	2.00115e-89	66.7	-11.9966	3.2	0.0153986	66.7	-0.0151069	3.2	1.87059e-06
66.8	20.6104	66.9	2.09356e-55	66.8	21.3838	66.9	2.86216e-90	66.8	-12.0647	3.1	0.0142635	66.8	-0.0581651	3.1	1.51999e-06
66.9	20.6166	67	8.52674e-56	66.9	21.3932	67	4.01901e-91	66.9	-12.1328	3	0.0131899	66.9	-0.101254	3	1.23225e-06
67	20.6229	67.1	3.45311e-56	67	21.4026	67.1	5.53964e-92	67	-12.2009	2.9	0.0121766	67	-0.144374	2.9	9.96697e-07
67.1	20.6292	67.2	1.39044e-56	67.1	21.4119	67.2	7.49384e-93	67.1	-12.2691	2.8	0.0112222	67.1	-0.187526	2.8	8.04329e-07
67.2	20.6354	67.3	5.56669e-57	67.2	21.4213	67.3	9.94745e-94	67.2	-12.3374	2.7	0.0103252	67.2	-0.230708	2.7	6.47614e-07
67.3	20.6417	67.4	2.21581e-57	67.3	21.4307	67.4	1.29547e-94	67.3	-12.4057	2.6	0.00948379	67.3	-0.273921	2.6	5.20257e-07
67.4	20.6479	67.5	8.76883e-58	67.4	21.44	67.5	1.65489e-95	67.4	-12.474	2.5	0.0086963	67.4	-0.317164	2.5	4.17007e-07
67.5	20.6542	67.6	3.44997e-58	67.5	21.4494	67.6	2.0733e-96	67.5	-12.5425	2.4	0.00796076	67.5	-0.360439	2.4	3.33504e-07
67.6	20.6604	67.7	1.34939e-58	67.6	21.4588	67.7	2.54698e-97	67.6	-12.6109	2.3	0.0072752	67.6	-0.403745	2.3	2.66131e-07
67.7	20.6666	67.8	5.24684e-59	67.7	21.4681	67.8	3.06746e-98	67.7	-12.6794	2.2	0.00663752	67.7	-0.447081	2.2	2.11903e-07
67.8	20.6729	67.9	2.02806e-59	67.8	21.4775	67.9	3.62112e-99	67.8	-12.748	2.1	0.00604562	67.8	-0.490448	2.1	1.68358e-07
67.9	20.6791	68	7.79243e-60	67.9	21.4869	68	4.18922e-100	67.9	-12.8165	2	0.00549734	67.9	-0.533846	2	1.33472e-07
68	20.6853	68.1	2.9762e-60	68	21.4963	68.1	4.74862e-101	68	-12.8852	1.9	0.0049905	68	-0.577275	1.9	1.0559e-07
68.1	20.6915	68.2	1.12988e-60	68.1	21.5056	68.2	5.27308e-102	68.1	-12.9539	1.8	0.00452293	68.1	-0.620735	1.8	8.33564e-08
68.2	20.6977	68.3	4.26358e-61	68.2	21.515	68.3	5.73506e-103	68.2	-13.0226	1.7	0.00409246	68.2	-0.664225	1.7	6.56671e-08
68.3	20.7039	68.4	1.59908e-61	68.3	21.5244	68.4	6.10807e-104	68.3	-13.0914	1.6	0.00369695	68.3	-0.707746	1.6	5.16252e-08
68.4	20.71	68.5	5.96088e-62	68.4	21.5337	68.5	6.36908e-105	68.4	-13.1603	1.5	0.00333428	68.4	-0.751297	1.5	4.05036e-08
68.5	20.7162	68.6	2.2084e-62	68.5	21.5431	68.6	6.50084e-106	68.5	-13.2292	1.4	0.00300239	68.5	-0.794879	1.4	3.17143e-08
68.6	20.7224	68.7	8.13131e-63	68.6	21.5525	68.7	6.49375e-107	68.6	-13.2981	1.3	0.00269926	68.6	-0.838492	1.3	2.47834e-08
68.7	20.7285	68.8	2.97539e-63	68.7	21.5618	68.8	6.34696e-108	68.7	-13.3671	1.2	0.00242295	68.7	-0.882135	1.2	1.93296e-08
68.8	20.7347	68.9	1.08197e-63	68.8	21.5712	68.9	6.06864e-109	68.8	-13.4361	1.1	0.00217157	68.8	-0.925809	1.1	1.50473e-08
68.9	20.7409	69	3.90984e-64	68.9	21.5806	69	5.67522e-110	68.9	-13.5052	1	0.00194332	68.9	-0.969514	1	1.16918e-08
69	20.747	69.1	1.40399e-64	69	21.5899	69.1	5.18978e-111	69	-13.5743	0.9	0.00173645	69	-1.01325	0.9	9.06798e-09
69.1	20.7531	69.2	5.00971e-65	69.1	21.5993	69.2	4.6398e-112	69.1	-13.6435	0.8	0.00154931	69.1	-1.05701	0.8	7.02037e-09
69.2	20.7593	69.3	1.77621e-65	69.2	21.6087	69.3	4.05453e-113	69.2	-13.7128	0.7	0.00138035	69.2	-1.10081	0.7	5.42561e-09
69.3	20.7654	69.4	6.25738e-66	69.3	21.618	69.4	3.46242e-114	69.3	-13.782	0.6	0.00122806	69.3	-1.14464	0.6	4.18596e-09
69.4	20.7715	69.5	2.19026e-66	69.4	21.6274	69.5	2.88883e-115	69.4	-13.8514	0.5	0.00109106	69.4	-1.18849	0.5	3.22418e-09
69.5	20.7776	69.6	7.61705e-67	69.5	21.6368	69.6	2.35437e-116	69.5	-13.9207	0.4	0.000968032	69.5	-1.23238	0.4	2.47937e-09
69.6	20.7837	69.7	2.63181e-67	69.6	21.6461	69.7	1.87386e-117	69.6	-13.9902	0.3	0.000857738	69.6	-1.2763	0.3	1.90363e-09
69.7	20.7898	69.8	9.03404e-68	69.7	21.6555	69.8	1.45619e-118	69.7	-14.0596	0.2	0.000759031	69.7	-1.32025	0.2	1.45936e-09
69.8	20.7959	69.9	3.08075e-68	69.8	21.6649	69.9	1.10463e-119	69.8	-14.1292	0.1	0.000670844	69.8	-1.36423	0.1	1.11714e-09
69.9	20.802	70	1.04367e-68	69.9	21.6743	70	8.17776e-121	69.9	-14.1987	0	0.000592185	69.9	-1.40823	0	8.53963e-10
70	20.8081			70	21.6836			70	-14.2684			70	-1.45227
