# Supplementary material for: The ribosome modulates folding inside the ribosomal exit tunnel
Source: Commun Biol. 2021 May 5;4:523. doi: 10.1038/s42003-021-02055-8 (PMC8100117; doi:10.1038/s42003-021-02055-8)
Supplement: Supplementary file 7 — Supplementary Data 6 [file 42003_2021_2055_MOESM7_ESM.xlsx]

## Sheet: Supplementary Figure S8
Force (pN)	lnk ε = 0.1, L = 26	ε = 0.1, L = 34	ε = 0.3, L = 26	ε = 0.3, L = 34	ε = 0.6, L = 26	ε = 0.1, L = 34
10	18.3323	18.8478	18.2594	18.7234	16.7929	18.0296
13.3	17.5506	18.4273	17.8385	18.4052	16.7328	17.8664
16.5	16.3053	17.8513	17.108	17.7781	16.4662	17.8579
20	14.9562	16.7603	15.8108	16.7902	16.0449	17.2824
23.4	14.3287	15.257	14.7198	15.5441	15.3147	16.1391
26.5	13.8051	14.3718	13.783	14.247	14.5845	14.6357
30	12.456	13.2292	12.6405	13.0529	13.3389	13.4931
