# Supplementary material for: The ribosome modulates folding inside the ribosomal exit tunnel
Source: Commun Biol. 2021 May 5;4:523. doi: 10.1038/s42003-021-02055-8 (PMC8100117; doi:10.1038/s42003-021-02055-8)
Supplement: Supplementary file 8 — Supplementary Data 7 [file 42003_2021_2055_MOESM8_ESM.xlsx]

## Sheet: Figure 5a
Q	Free energy L = 26	Free energy L = 26 (char)	Free energy L = 34	Free energy L = 34 (char)	Free energy L = 40	Free energy Free
0.03	12.9433	12.1647	14.9001	11.2732	15.9782	15.1819
0.0494	12.0016	11.3085	14.0042	10.2974	15.1281	14.907
0.0688	11.1136	10.398	13.0471	9.38374	14.1783	13.8196
0.0882	10.4006	9.69308	12.3519	8.63086	13.4677	13.4881
0.1076	9.71954	9.0431	11.6555	7.98004	12.7655	12.427
0.127	8.84144	8.28638	10.8309	7.26979	11.9437	12.0898
0.1464	8.31633	7.76996	10.2684	6.81836	11.3621	11.0629
0.1658	7.41271	6.98133	9.38486	6.07505	10.4893	10.8726
0.1852	7.20248	6.68501	9.10746	5.83091	10.1773	10.0255
0.2046	6.5393	6.02144	8.37794	5.19076	9.43636	9.89134
0.224	6.39536	5.80872	8.17791	5.041	9.21544	9.1417
0.2434	5.80943	5.14497	7.53981	4.45171	8.55332	8.98457
0.2628	5.61448	4.91372	7.3212	4.29846	8.32835	8.27344
0.2822	5.07462	4.26788	6.70488	3.74144	7.70582	8.13297
0.3016	4.95488	4.10471	6.53219	3.53414	7.50761	7.54991
0.321	4.67935	3.65256	6.11668	3.04624	7.02627	7.45018
0.3404	4.72869	3.59544	6.02613	2.94531	6.88436	6.97969
0.3598	4.63387	3.36073	5.78931	2.64767	6.55476	6.82115
0.3792	4.56821	3.27536	5.57559	2.42658	6.33207	6.39095
0.3986	4.58102	3.16357	5.40232	2.35384	6.07386	6.20518
0.418	4.46924	3.08849	5.18769	2.21999	5.77239	5.94676
0.4374	4.61137	3.01773	5.20355	2.24003	5.76055	5.82199
0.4568	4.43621	2.8098	4.9985	1.99224	5.52036	5.73269
0.4762	4.77732	2.91966	5.17996	2.2384	5.64628	5.63797
0.4956	4.63676	2.73985	4.97739	2.03759	5.39272	5.58084
0.515	4.96001	2.85949	5.17292	2.19257	5.55219	5.43084
0.5344	4.86206	2.65565	4.97336	1.93652	5.31487	5.42431
0.5538	5.14446	2.68096	5.12327	2.05578	5.42727	5.25857
0.5732	5.12034	2.45565	4.99418	1.83691	5.23964	5.29666
0.5926	5.29568	2.47871	5.08242	1.90457	5.29692	5.12346
0.612	5.11724	2.29953	4.95312	1.68068	5.13415	5.17116
0.6314	5.15229	2.19045	5.00287	1.58228	5.14142	5.00532
0.6508	4.95817	2.06028	4.82237	1.41234	4.96351	5.01223
0.6702	4.8567	2.25764	4.76336	1.57793	4.85676	4.82046
0.6896	4.63946	2.48959	4.55153	1.86746	4.69254	4.75373
0.709	4.43575	2.60833	4.33681	2.28698	4.46618	4.48818
0.7284	4.17348	2.34167	4.11097	2.10396	4.215	4.32621
0.7478	3.92508	2.07403	3.86731	1.8794	3.95883	4.01052
0.7672	3.65369	1.80139	3.62487	1.66508	3.70035	3.85064
0.7866	3.40692	1.51251	3.35892	1.39233	3.45476	3.53972
0.806	3.19974	1.30284	3.14123	1.23164	3.24525	3.41094
0.8254	2.95192	1.01193	2.9055	0.942278	2.98805	3.12439
0.8448	2.78912	0.781882	2.7636	0.792375	2.84599	3.00209
0.8642	2.53166	0.482098	2.51359	0.493131	2.57639	2.69192
0.8836	2.26404	0.233183	2.26754	0.2805	2.30608	2.45894
0.903	2	0	2	0	2	2
0.9224	2.41725	0.793599	2.57208	0.570707	2.63533	2.90554
0.9418	2.49264	0.959788	2.64947	0.671503	2.68537	2.74521
0.9612	3.68706	2.54481	3.78742	2.19681	3.80592	4.05228
0.9806	4.03069	2.88901	4.08543	2.42905	4.10456	4.07803

## Sheet: Figure 5b
Temperature	ddg L=26	ddg L=34	ddg free
270	-2.76547	-2.05485	-3.5854
280	-2.53365	-1.82391	-3.37436
290	-2.29535	-1.60684	-3.09035
300	-2.05214	-1.40548	-2.81507
310	-1.80448	-1.2334	-2.60503
320	-1.5513	-1.10364	-2.21779
